# Supplementary material for: Genome-wide association analysis of stalk biomass and anatomical traits in maize
Source: BMC Plant Biol. 2019 Jan 31;19:45. doi: 10.1186/s12870-019-1653-x (PMC6357476; doi:10.1186/s12870-019-1653-x)
Supplement: Supplementary file 1 — Pedigree information, subpopulations, stalk traits BLUP values, and information of RNA-Seq reads for the WiDiv-942 population. (XLSX 294 kb) [file 12870_2019_1653_MOESM1_ESM.xlsx]

## Sheet: Sheet1
Genotype	Genotype (Alternate name)	Comments	Lines available in the previous population (WiDiv-503) and lines added in the expanded population (WiDiv-942) "WiDiv-942 **" shows lines that were in the previous WiDiv-503 but were replaced with new RNA-Seq generated in the present study	Pedigree	Accession Number	Origin (developed or donated from)	Subpopulation	Sequence File	Biosample	Bioproject		Stalk diameter	Plant height	Rind thickness	Vascular bundle density	Vascular bundle area		Total Reads After All Cleaning	Unique Mapped to AGPv4	Duplicate Mapped to AGPv4	Total Mapped to AGPv4	Unmapped to AGPv4	Unique Mapped to AGPv4 + Trinity Assembly	Duplicate Mapped to AGPv4 + Trinity Assembly	Total Mapped to AGPv4 + Trinity Assembly	Unmapped to AGPv4 + Trinity Assembly	Percent Mapped B73 v4 + Novel Transcripts	Percent Mapped Unique (Out of Total Mapped) B73 v4 + Novel Transcripts	Percent Mapped Duplicate (Out of Total Mapped) B73 v4 + Novel Transcripts
764	764	.	WiDiv-942	235 X B73	PI 601374	Novartis Seeds, Inc.	SS-B73	8348.8.99000.TTCTCC	SAMN08649583	PRJNA437324		2.21511	.	0.290858	49.98	0.0010488		20203026	17572880	1240358	18813238	1389788	17245532	1652637	18898169	1304857	0.935413	0.91255	0.0874496
779	779	.	WiDiv-942	CM7-24 X W117	PI 601376	Novartis Seeds, Inc.	Broad origin-public	8405.7.100688.CCACGC	SAMN08649724	PRJNA437324		2.27941	.	0.373753	42.9124	0.0011186		21474950	17424509	1410978	18835487	2639463	17181168	1820770	19001938	2473012	0.884842	0.90418	0.0958202
787	787	.	WiDiv-942	VA17 X VA29	PI 601490	Novartis Seeds, Inc.	Mixed	8405.1.100589.AGCGCT	SAMN08649664	PRJNA437324		2.39997	.	0.368124	35.2963	0.00118575		22171939	18097337	1503268	19600605	2571334	17835311	1945029	19780340	2391599	0.892134	0.901669	0.0983314
790	790	.	WiDiv-942	235 X B73	PI 601491	Novartis Seeds, Inc.	SS-B73	8405.1.100589.CCACGC	SAMN08649668	PRJNA437324		2.28571	.	0.322395	39.8916	0.0010075		20712033	18234910	1377229	19612139	1099894	17881031	1792857	19673888	1038145	0.949877	0.908871	0.0911288
793	793	.	WiDiv-942	235 X B73	PI 601492	Novartis Seeds, Inc.	SS-B73	8405.2.100606.GCACTT	SAMN08649676	PRJNA437324		2.5621	.	0.454245	32.8196	0.000943164		23274086	20551906	1507670	22059576	1214510	20146233	1984824	22131057	1143029	0.950888	0.910315	0.089685
904	904	.	WiDiv-942	Pioneer 3737	PI 560317	Novartis Seeds, Inc.	IDT	8348.6.98966.ACTCTC	SAMN08649552	PRJNA437324		2.3263	.	0.353537	34.2288	0.0009962		20637884	16848844	1542874	18391718	2246166	16614667	1961987	18576654	2061230	0.900124	0.894384	0.105616
911	911	.	WiDiv-942	Pioneer 3737	PI 557556	Novartis Seeds, Inc.	IDT	8347.6.98866.TGAATG	SAMN08649490	PRJNA437324		1.99639	.	0.401357	39.3655	0.0011031		29042915	23551676	1905792	25457468	3585447	23233542	2475327	25708869	3334046	0.885203	0.903717	0.096283
912	912	.	WiDiv-942	Pioneer 3737	PI 557557	Novartis Seeds, Inc.	IDT	8348.3.98917.TAGCTT	SAMN08649506	PRJNA437324		2.22464	.	0.332461	33.1591	0.00126083		31463470	25538329	2239411	27777740	3685730	25186408	2876432	28062840	3400630	0.891918	0.8975	0.1025
1538	1538	.	WiDiv-942	Pioneer 3901 X AS3	PI 601658	United AgriSeeds, Inc.	IDT	8373.6.99667.GTGGCC	SAMN08649603	PRJNA437324		2.36159	.	0.334844	37.0183	0.00123869		24281973	19912389	1600238	21512627	2769346	19639667	2078280	21717947	2564026	0.894406	0.904306	0.0956941
2369	2369	.	WiDiv-942	2702H X B73(2)	PI 601559	Cargill, Inc.	SS-B73	8347.6.98866.GCCTTA	SAMN08649487	PRJNA437324		2.38002	.	.	.	.		36527755	32377698	2331467	34709165	1818590	31747281	3039199	34786480	1741275	0.95233	0.912633	0.0873672
4226	4226	.	WiDiv-503	Funk 90 Day	NSL 30904	United States, Illinois	Broad origin-public	COWC.2271.5.1846.AAGCGA	SAMN01921159	PRJNA189400		2.2478	220.792	0.229399	55.3946	0.0009764		23562964	18401537	1639601	20041138	3521826	18096954	2132577	20229531	3333433	0.858531	0.894581	0.105419
4722	4722	.	WiDiv-503	4-29 X 46(4)	PI 587130	United States, Indiana	Popcorn	COYC.2270.4.1845.GCACTT	SAMN01921160	PRJNA189400		2.66271	179.073	0.287216	43.3934	0.000867465		19129586	14907387	1285914	16193301	2936285	14668802	1675375	16344177	2785409	0.854393	0.897494	0.102506
11430	11430	.	WiDiv-942	Oh43 X H99 X Mo17	PI 601558	Cargill, Inc.	IDT	8348.8.99000.TTCGAA	SAMN08649582	PRJNA437324		2.17486	.	0.335944	43.353	0.00117495		21465934	17502022	1399950	18901972	2563962	17244223	1827099	19071322	2394612	0.888446	0.904197	0.0958035
52220	52220	.	WiDiv-942**	.	Ames 2336	China	Mixed	8405.7.100688.AGGCCG	SAMN08649721	PRJNA437324		2.47272	113.785	0.263285	73.9143	0.0009985		19837709	16049643	1453224	17502867	2334842	15835619	1819978	17655597	2182112	0.890002	0.896918	0.103082
04033V	04033V	.	WiDiv-503	Mexican_dent_germplasm (tuxpeno) X temperate_Sh2_sweet_corn	.	United States, University of Wisconsin	Sweet corn	COYW.2292.6.1853.GGCACA	SAMN01921162	PRJNA189400		2.14203	146.068	0.240359	47.1453	0.0010905		23016752	17734198	1652877	19387075	3629677	17460550	2127219	19587769	3428983	0.851022	0.891401	0.108599
07108Vbt	07108Vbt	.	WiDiv-942	Hawaiian_Supersweet X Excellency	.	United States, University of Wisconsin	Mixed	8405.7.100688.GATATA	SAMN08649730	PRJNA437324		2.26051	165.096	.	.	.		21986668	17688218	1355097	19043315	2943353	17449831	1762772	19212603	2774065	0.87383	0.908249	0.0917508
33-16	33-16	.	WiDiv-503	Lux_Johnson_County_White	Ames 26771	United States, Indiana	Broad origin-public	COSU.2319.7.1866.GATATA	SAMN01921163	PRJNA189400		2.6356	199.623	0.28902	52.7192	0.000837947		31340287	24760061	2251179	27011240	4329047	24341611	2923134	27264745	4075542	0.869958	0.892787	0.107213
38-11	38-11	.	WiDiv-503	Outcross in line from 176A	Ames 26604	United States, Indiana	Broad origin-public	COWB.2271.3.1846.GCTCCA	SAMN01921164	PRJNA189400		2.46668	213.795	0.313503	52.9279	0.00095252		27570135	21747045	2017917	23764962	3805173	21430710	2574393	24005103	3565032	0.870692	0.892756	0.107244
4554 INBRED	4554 INBRED	.	WiDiv-503	.	PI 415081	Hungary	Sweet corn	COSZ.2319.6.1866.ATACGG	SAMN01921165	PRJNA189400		2.08435	144.939	0.309539	38.6852	0.0011485		22550032	17429025	1841919	19270944	3279088	17144591	2320834	19465425	3084607	0.863211	0.880771	0.119229
4578 INBRED	4578 INBRED	.	WiDiv-503	.	PI 415086	Hungary	Mixed	COXO.2287.1.1854.GACGAC	SAMN01921166	PRJNA189400		2.3484	155.609	0.368525	37.0196	0.000766464		14385507	10306998	952312	11259310	3126197	10131903	1238035	11369938	3015569	0.790375	0.891113	0.108887
4F-234 BX 4	4F-234 BX 4	.	WiDiv-942	.	PI 198892	Argentina	Mixed	COYH.2270.7.1845.AAGCGA	SAMN08649749	PRJNA437324		.	212.994	.	.	.		14365276	10600212	1043222	11643434	2721842	10434661	1319891	11754552	2610724	0.818261	0.887712	0.112288
4F-306 108	4F-306 108	.	WiDiv-942	.	PI 198897	Argentina	Tropical	8373.7.99684.CATGGC	SAMN08649605	PRJNA437324		2.61729	168.974	.	.	.		27524896	22010389	1850460	23860849	3664047	21698604	2404467	24103071	3421825	0.875683	0.900242	0.0997577
4F-35 BK	4F-35 BK	.	WiDiv-503	.	PI 198888	Argentina	Tropical	COTC.2326.5.1870.CCACGC	SAMN01921167	PRJNA189400		2.52002	174.166	0.365557	56.5145	0.000954557		23669529	18177459	1889887	20067346	3602183	17893141	2356022	20249163	3420366	0.855495	0.883648	0.116352
4F-403 JV 15	4F-403 JV 15	.	WiDiv-942	Cateto_race	PI 198906	Argentina	Tropical	8373.8.99700.AAATGC	SAMN08649620	PRJNA437324		2.50836	215.929	.	.	.		24040726	19320631	1597568	20918199	3122527	19032141	2087654	21119795	2920931	0.878501	0.901152	0.0988482
4N506	4N506	.	WiDiv-942	B73 X BSSS syn2	PI 601745	Funk Seeds International, Inc.	SS-B73	HSUA.6385.6.43511.GAATAA	SAMN08649793	PRJNA437324		2.5726	.	0.311082	43.6872	0.0010708		13802375	11169270	1072995	12242265	1560110	10926201	1362873	12289074	1513301	0.890359	0.889099	0.110901
80-2	80-2	.	WiDiv-503	.	PI 369437	Poland	Sweet corn	COTA.2326.1.1870.GCTCCA	SAMN01921168	PRJNA189400		1.97159	149.543	0.330056	57.7591	0.000824904		19360635	14659625	1338782	15998407	3362228	14419187	1734370	16153557	3207078	0.834351	0.892632	0.107368
A	A	.	WiDiv-503	Funk Yellow Dent	NSL 30861	United States, Illinois	Broad origin-public	COXO.2287.1.1854.ACTGAT	SAMN01921169	PRJNA189400		2.53084	204.756	0.261412	66.9813	0.00106295		17907539	13898609	1250853	15149462	2758077	13656156	1635127	15291283	2616256	0.853902	0.893068	0.106932
A12	A12	.	WiDiv-503	Minnesota #13 (same as C11‑28)	NSL 42873	United States, Minnesota	Broad origin-public	COTA.2326.1.1870.ACGATA	SAMN01921170	PRJNA189400		2.09411	145.842	0.270922	50.2765	0.000926354		21346132	16360829	1407863	17768692	3577440	16080503	1863643	17944146	3401986	0.840628	0.896142	0.103858
A15	A15	.	WiDiv-503	Minnesota #13	Ames 23389	United States, Minnesota	Broad origin-public	COTB.2326.3.1870.GAGTGG	SAMN01921171	PRJNA189400		2.08828	147.881	0.223258	55.8025	0.000745332		12206927	9313808	889754	10203562	2003365	9162724	1136869	10299593	1907334	0.84375	0.88962	0.11038
A155	A155	.	WiDiv-503	A39 X A26	Ames 23396	United States, Minnesota	Broad origin-public	COSZ.2319.6.1866.TGGCGC	SAMN01921172	PRJNA189400		1.82456	156.904	0.272555	50.7058	0.000937748		18441243	14423725	1431662	15855387	2585856	14175468	1824426	15999894	2441349	0.867615	0.885973	0.114027
A171	A171	.	WiDiv-503	Complex cross	NSL 42878	United States, Minnesota	Broad origin-public	COTB.2326.3.1870.ATGTCA	SAMN01921173	PRJNA189400		2.14323	166.644	.	.	.		15721818	12035964	1091146	13127110	2594708	11842365	1410955	13253320	2468498	0.842989	0.89354	0.10646
A188	A188	.	WiDiv-503	4-29(Silver King) X 46(N.W. Dent)(4)	Ames 22443	United States, Minnesota	Broad origin-public	COWB.2271.3.1846.CGTACG	SAMN01921174	PRJNA189400		2.49167	157.278	0.415885	39.3819	0.0012055		36378561	28588587	2492218	31080805	5297756	28150575	3264895	31415470	4963091	0.863571	0.896074	0.103926
A208	A208	.	WiDiv-503	(C11 X C23) X C11(2)	Ames 23402	United States, Minnesota	Broad origin-public	COYG.2270.6.1845.GCCAAT	SAMN01921175	PRJNA189400		2.21128	157.733	0.289309	57.3379	0.0010824		28349951	22213158	2028351	24241509	4108442	21825799	2637468	24463267	3886684	0.862903	0.892187	0.107813
A239	A239	.	WiDiv-503	A73 X A347	Ames 23405	United States, Minnesota	Broad origin-public	COXW.2287.6.1854.CACCGG	SAMN01921176	PRJNA189400		2.26541	186.402	0.1929	62.7141	0.000958426		12302720	9726334	865204	10591538	1711182	9561393	1130930	10692323	1610397	0.869102	0.89423	0.10577
A258	A258	.	WiDiv-503	A73 X Os420	NSL 81596	United States, Minnesota	Broad origin-public	COXO.2287.1.1854.GATATA	SAMN01921177	PRJNA189400		1.89282	177.227	0.289111	51.5891	0.0010176		31094485	24205524	2293397	26498921	4595564	23803024	2954889	26757913	4336572	0.860536	0.88957	0.11043
A305	A305	.	WiDiv-503	C1 X H	Ames 23417	United States, Minnesota	Broad origin-public	COXP.2287.2.1854.AAAGCA	SAMN01921178	PRJNA189400		2.23431	177.174	0.312368	43.9472	0.0009903		14329246	10625309	983508	11608817	2720429	10452793	1269249	11722042	2607204	0.81805	0.891721	0.108279
A321	A321	.	WiDiv-503	Related to Ill.A	Ames 23421	United States, Minnesota	Broad origin-public	COTC.2326.5.1870.TCGGCA	SAMN01921179	PRJNA189400		2.10934	158.097	0.210915	63.0865	0.0010327		10777853	8164312	751330	8915642	1862211	8034197	964128	8998325	1779528	0.83489	0.892855	0.107145
A322	A322	.	WiDiv-942**	15‑28 X 8‑29	Ames 23422	United States, Minnesota	Broad origin-public	8348.3.98917.GGCTAC	SAMN08649505	PRJNA437324		2.0262	170.384	0.187247	70.8695	0.000877753		31837801	25345552	2577131	27922683	3915118	24998846	3201612	28200458	3637343	0.885754	0.88647	0.11353
A334	A334	.	WiDiv-942**	Golden King (McArthur)	Ames 23423	United States, Minnesota	Broad origin-public	8405.3.100620.AGTCAA	SAMN08649682	PRJNA437324		1.98952	162.452	0.249232	67.2972	0.0009703		20461682	16749288	1284497	18033785	2427897	16530600	1674433	18205033	2256649	0.889713	0.908024	0.0919764
A340	A340	.	WiDiv-503	4‑29 X 64	Ames 23424	United States, Minnesota	Broad origin-public	COYG.2270.6.1845.ACGATA	SAMN01921182	PRJNA189400		2.29124	.	0.286441	56.0249	0.00106328		20410217	16012663	1318327	17330990	3079227	15755114	1746065	17501179	2909038	0.857471	0.900232	0.0997684
A344	A344	.	WiDiv-942	U.S. 153 (Iowa)	Ames 23425	United States, Minnesota	Broad origin-public	10332.1.157014.TCCGGAG-CAGGACG	SAMN08649359	PRJNA437324		2.20509	128.284	0.280001	50.7264	0.000903384		23850713	15032009	5927907	20959916	2890797	14817551	6272717	21090268	2760445	0.884262	0.702578	0.297422
A374	A374	.	WiDiv-503	Reid Yellow Dent (selected from Holbert a line self ~S8)	Ames 23427	United States, Minnesota	Broad origin-public	COXP.2287.2.1854.GTCCGC	SAMN01921183	PRJNA189400		2.25711	178.627	0.28397	64.1298	0.0012479		18044370	13780122	1337921	15118043	2926327	13555420	1707874	15263294	2781076	0.845876	0.888106	0.111894
A385	A385	.	WiDiv-503	15-28 X H (Rustler X Holbert Yellow Dent)	Ames 23429	United States, Minnesota	Broad origin-public	COTB.2326.3.1870.TTCTCC	SAMN01921184	PRJNA189400		2.26247	187.831	0.22463	57.5942	0.00076943		16613337	12779240	1261969	14041209	2572128	12575150	1595011	14170161	2443176	0.852939	0.887439	0.112561
A3G-3-3-1-313	A3G-3-3-1-313	.	WiDiv-942	.	Ames 30939	United States, Iowa	Tropical	10343.2.157684.CGGCTAT-AGGCGAA	SAMN08649390	PRJNA437324		.	.	.	.	.		51061950	41070357	3271550	44341907	6720043	40486186	4263134	44749320	6312630	0.876373	0.904733	0.095267
A401	A401	.	WiDiv-503	A347 X K230	Ames 23430	United States, Minnesota	Broad origin-public	COXO.2287.1.1854.CCCATG	SAMN01921185	PRJNA189400		2.25733	155.298	0.311986	50.0255	.		29115074	22463346	2170307	24633653	4481421	22089139	2777038	24866177	4248897	0.854065	0.888321	0.111679
A415-1-3 INBRED	A415-1-3 INBRED	.	WiDiv-503	.	PI 221773	South Africa	Mixed	COTB.2326.3.1870.ATCTAT	SAMN01921186	PRJNA189400		2.5586	230.602	0.336949	44.529	0.00119533		20967970	16082063	1611372	17693435	3274535	15816760	2034733	17851493	3116477	0.85137	0.886019	0.113981
A427	A427	.	WiDiv-503	CC36 X A405	Ames 23435	United States, Minnesota	Mixed	COXO.2287.1.1854.CAGGCG	SAMN01921187	PRJNA189400		2.16008	159.497	0.289133	61.5259	0.000887345		21221707	16483842	1487339	17971181	3250526	16213216	1923903	18137119	3084588	0.854649	0.893925	0.106075
A441-5	A441-5	.	WiDiv-942	Kroonstad Robyn X Leaming Yellow Dent	Ames 27064	Hungary	Mixed	8348.6.98966.AAGGAC	SAMN08649546	PRJNA437324		2.5137	152.268	0.310972	42.2706	0.000929304		22758481	18265836	1904591	20170427	2588054	18013991	2358382	20372373	2386108	0.895155	0.884236	0.115764
A508	A508	.	WiDiv-942	A357 X Haney's Minnesota No. 13	Ames 23446	United States, Minnesota	Broad origin-public	8348.3.98917.ACAGTG	SAMN08649496	PRJNA437324		2.31633	145.5	0.306424	44.5085	0.0011015		33527238	26641674	2910035	29551709	3975529	26245655	3585767	29831422	3695816	0.889767	0.879799	0.120201
A548	A548	.	WiDiv-942	(A375 X Pioneer Long Ear) X A375	Ames 23449	United States, Minnesota	Broad origin-public	8405.2.100606.GCTCCA	SAMN08649677	PRJNA437324		2.3724	168.516	0.212955	52.7831	0.000806278		33546587	27311702	2501813	29813515	3733072	26927259	3172605	30099864	3446723	0.897256	0.894597	0.105403
A554	A554	.	WiDiv-503	WD(3) X Wf9	PI 587138	United States, Minnesota	Broad origin-public	COWC.2271.5.1846.ATGTCA	SAMN01921188	PRJNA189400		2.30724	149.077	0.226829	53.6559	0.000841618		23675708	18670426	1703576	20374002	3301706	18364723	2205030	20569753	3105955	0.868813	0.892802	0.107198
A556	A556	.	WiDiv-942	B164‑886 X A237	Ames 23450	United States, Minnesota	Broad origin-public	HHOH.6373.7.43147.TATAAT	SAMN08649768	PRJNA437324		2.15119	135.079	0.305394	50.8361	0.001126		25619565	19594863	1964155	21559018	4060547	19261336	2501686	21763022	3856543	0.849469	0.885049	0.114951
A572	A572	.	WiDiv-503	.	Ames 23451	United States, Minnesota	Broad origin-public	COTA.2326.1.1870.CACCGG	SAMN01921189	PRJNA189400		2.20899	156.783	0.456922	44.7218	0.00135171		11799225	8988510	780291	9768801	2030424	8855414	1007523	9862937	1936288	0.835897	0.897848	0.102152
A619	A619	.	WiDiv-942	A171 X Oh43(2)	PI 587139	United States, Minnesota	NSS-Oh43	8348.8.99000.GGCACA	SAMN08649576	PRJNA437324		2.3673	157.475	0.326839	40.3346	0.0011114		18371392	14693013	1454435	16147448	2223944	14502521	1808833	16311354	2060038	0.887867	0.889106	0.110894
A627	A627	.	WiDiv-503	A392 X R61	Ames 23463	United States, Minnesota	Broad origin-public	COTB.2326.3.1870.CTATAC	SAMN01921190	PRJNA189400		2.11185	171.006	0.292647	73.2529	0.0010408		11492594	8687362	857331	9544693	1947901	8547857	1092852	9640709	1851885	0.838863	0.886642	0.113358
A632	A632	.	WiDiv-503	Mt42 X B14(4)	PI 587140	United States, Minnesota	SS-B14	COXT.2343.2.1881.AACAAA	SAMN01921191	PRJNA189400		2.26506	197.912	0.347304	56.422	0.00126395		26332081	21166554	1977571	23144125	3187956	20786149	2525452	23311601	3020480	0.885293	0.891665	0.108335
A634	A634	.	WiDiv-942	Mt42 X B14(4)	Ames 19308	United States, Minnesota	SS-B14	HSUB.6385.5.43510.ACTCTC	SAMN08649794	PRJNA437324		2.15651	171.735	0.287698	52.8735	0.0011688		11857389	9153512	919432	10072944	1784445	8981889	1165904	10147793	1709596	0.85582	0.885108	0.114892
A635	A635	.	WiDiv-503	ND302 X B14(3)	Ames 19309	United States, Minnesota	SS-B14	COXT.2343.2.1881.AGGCCG	SAMN01921192	PRJNA189400		2.24361	152.965	0.289987	53.5072	0.00123704		21372981	17237499	1580826	18818325	2554656	16935393	2023585	18958978	2414003	0.887054	0.893265	0.106735
A641	A641	.	WiDiv-942	ND203 X B14	Ames 19311	United States, Minnesota	SS-B14	HSXB.6397.4.44055.CTAGCT	SAMN08649803	PRJNA437324		2.29731	140.678	0.35654	43.4946	0.0009929		15141285	11636150	1101639	12737789	2403496	11421294	1431666	12852960	2288325	0.848869	0.888612	0.111388
A648	A648	.	WiDiv-503	Minnesota Syn. 3	NSL81597	United States, Minnesota	Broad origin-public	COTA.2326.1.1870.GCCAAT	SAMN01921193	PRJNA189400		2.34722	188.736	0.274297	44.4054	0.00123403		17311333	13001544	1282882	14284426	3026907	12818690	1607857	14426547	2884786	0.833359	0.888549	0.111451
A649	A649	.	WiDiv-503	V3 X A321(2)	Ames 23482	United States, Minnesota	Broad origin-public	COSZ.2319.6.1866.ACCGGC	SAMN01921194	PRJNA189400		1.77795	143.133	0.249992	77.4451	0.0010019		21609798	17041890	1541747	18583637	3026161	16775704	1998652	18774356	2835442	0.868789	0.893544	0.106456
A651	A651	.	WiDiv-503	Q573 X A73(2)	Ames 23484	United States, Minnesota	Broad origin-public	COTA.2326.1.1870.TCCCGA	SAMN01921195	PRJNA189400		2.36265	117.895	0.253933	48.5155	0.000979		14413352	10943478	971631	11915109	2498243	10774716	1256132	12030848	2382504	0.834702	0.895591	0.104409
A654	A654	.	WiDiv-942	A116 X Wf9	PI 587141	United States, Minnesota	Broad origin-public	8348.7.98983.CCCATG	SAMN08649562	PRJNA437324		2.34528	143.322	0.353446	37.0124	0.00128476		19777872	16254063	1255491	17509554	2268318	16020616	1648708	17669324	2108548	0.893389	0.906691	0.0933091
A659	A659	.	WiDiv-503	Minnesota Syn. 3	NSL 81599	United States, Minnesota	Broad origin-public	COWB.2271.3.1846.AGTTCC	SAMN01921196	PRJNA189400		2.26554	180.804	0.30994	47.4571	0.00121207		22486748	17801212	1548790	19350002	3136746	17522894	2009913	19532807	2953941	0.868636	0.897101	0.102899
A661	A661	.	WiDiv-503	Developed from AS-A, a population derived from 13 Corn Belt lines (A90, A498, A508, A509, A513, CMD5, MS1334, ND203, W33, W59M, W65, W79A, W103).	PI 607521	United States, Minnesota	Broad origin-public	COXT.2343.2.1881.CAAAAG	SAMN01921197	PRJNA189400		2.074	172.095	0.229075	62.2759	0.000900343		21816936	16946433	1588174	18534607	3282329	16658444	2062642	18721086	3095850	0.858099	0.889823	0.110177
A662	A662	.	WiDiv-503	Developed from AS-A, a population derived from 13 Corn Belt lines (A90, A498, A508, A509, A513, CMD5, MS1334, ND203, W33, W59M, W65, W79A, W103).	PI 607522	United States, Minnesota	Broad origin-public	COTC.2326.5.1870.GGTAGC	SAMN01921198	PRJNA189400		2.25426	.	0.217546	44.3414	0.000826746		13103047	10049433	920097	10969530	2133517	9882825	1194019	11076844	2026203	0.845364	0.892206	0.107794
A663	A663	.	WiDiv-503	A427(3)X Cuzco Blanco	PI 607523	United States, Minnesota	Mixed	COTC.2326.5.1870.GGCCTG	SAMN01921199	PRJNA189400		2.21613	182.513	0.309636	58.997	0.000806016		29865597	23278510	2299294	25577804	4287793	22906564	2892966	25799530	4066067	0.863854	0.887867	0.112133
A672	A672	.	WiDiv-942	PI172326 X A632(3)	Ames 23496	United States, Minnesota	SS-B14	8348.3.98917.CAGATC	SAMN08649499	PRJNA437324		2.21099	188.736	0.283345	47.9688	0.00118572		28025546	23070231	2222303	25292534	2733012	22723792	2780294	25504086	2521460	0.91003	0.890986	0.109014
A673	A673	.	WiDiv-503	UCD73	Ames 23497	United States, Minnesota	Broad origin-public	COUO.2278.2.1850.GTGGCC	SAMN01921200	PRJNA189400		2.09325	139.745	0.266671	63.8803	0.000967886		16294340	12811451	1109692	13921143	2373197	12607466	1445970	14053436	2240904	0.862473	0.897109	0.102891
A674	A674	.	WiDiv-503	ULR	Ames 23498	United States, Minnesota	Mixed	COTB.2326.3.1870.AAGCGA	SAMN01921201	PRJNA189400		2.05327	168.518	0.300248	47.5438	0.00107325		16516596	12380042	1261616	13641658	2874938	12183834	1589127	13772961	2743635	0.833886	0.88462	0.11538
A679	A679	.	WiDiv-503	A662 X B73(4)	PI 587142	United States, Minnesota	SS-B73	COWC.2271.5.1846.TTCTCC	SAMN01921202	PRJNA189400		2.26172	183.448	0.334137	45.7768	0.000890829		19084980	16521388	1342278	17863666	1221314	16169634	1737027	17906661	1178319	0.938259	0.902995	0.0970045
A680	A680	.	WiDiv-503	A662 X B73(4)	Ames 23503	United States, Minnesota	SS-B73	COXP.2287.2.1854.TAATCG	SAMN01921203	PRJNA189400		2.494	209.11	0.314539	45.7633	0.0010435		15728885	13395630	1174032	14569662	1159223	13082432	1507261	14589693	1139192	0.927573	0.89669	0.10331
A682	A682	.	WiDiv-503	AS‑D X Mo17(3)	PI 587143	United States, Minnesota	NSS-Mo17	COWC.2271.5.1846.GAATAA	SAMN01921204	PRJNA189400		2.27215	176.605	0.285598	55.5453	0.000931419		32696654	25715794	2254961	27970755	4725899	25314420	2933519	28247939	4448715	0.86394	0.896151	0.103849
A71	A71	.	WiDiv-503	Funk Yellow Dent	NSL 42875	United States, Minnesota	Broad origin-public	COTA.2326.1.1870.ATCCTA	SAMN01921205	PRJNA189400		2.57034	189.669	0.377423	44.3458	0.0011081		16464345	12686709	1021606	13708315	2756030	12484845	1352225	13837070	2627275	0.840426	0.902275	0.0977248
A73	A73	.	WiDiv-503	G3 X AR9	Ames 22439	United States, Minnesota	Broad origin-public	CNTT.2080.3.1742.GGCTAC	SAMN01921206	PRJNA189400		2.2992	156.076	0.31273	52.9473	0.00106106		40534222	26778016	6447303	33225319	7308903	26310992	7197475	33508467	7025755	0.826671	0.785204	0.214796
A797NW	A797NW	.	WiDiv-942**	K64(4) X HtN	PI 406131	South Africa	Broad origin-public	10328.6.157114.TCCGGAG-GTACTGA	SAMN08649349	PRJNA437324		2.5408	219.315	0.265803	56.2552	0.0011455		62458288	50638086	4142248	54780334	7677954	49881896	5347604	55229500	7228788	0.884262	0.903175	0.0968251
A96	A96	.	WiDiv-942	64 X H	Ames 22393	United States, Minnesota	Broad origin-public	8348.4.98932.CAAAAG	SAMN08649512	PRJNA437324		2.2477	150.632	0.295862	44.1677	0.00123384		22349209	18075689	1602075	19677764	2671445	17825116	2040321	19865437	2483772	0.888865	0.897293	0.102707
AH83	AH83	.	WiDiv-942	.	Ames 30940	United States, Iowa	Broad origin-public	10347.5.157923.TCCGGAG-AGGCGAA	SAMN08649436	PRJNA437324		.	.	.	.	.		49193491	40003473	3443802	43447275	5746216	39460819	4399033	43859852	5333639	0.891578	0.899703	0.100297
AM0776	AM0776	.	WiDiv-942	A632 X Pioneer brand 3901	PI 583356	Maisadour	IDT	10347.8.157944.TAATGCG-TAATCTT	SAMN08649451	PRJNA437324		.	.	.	.	.		41912263	33719015	2778330	36497345	5414918	33239898	3630752	36870650	5041613	0.87971	0.901527	0.0984727
AR228	AR228	.	WiDiv-503	Composite made from two S2 lines from Ark. SWEB Synthetic	PI 561522	United States, Arkansas	Mixed	COYH.2270.7.1845.TTCTCC	SAMN01921208	PRJNA189400		2.21901	204.133	0.246666	58.963	0.000884899		22858595	17712348	1629899	19342247	3516348	17438762	2106040	19544802	3313793	0.855031	0.892246	0.107754
AS5707	AS5707	.	WiDiv-503	C123Ht X Va59	PI 601269	Asgrow seed company	Mixed	COYX.2292.7.1853.GGCCTG	SAMN01921209	PRJNA189400		2.42198	208.955	.	.	.		11221213	8115662	776085	8891747	2329466	7991590	994919	8986509	2234704	0.80085	0.889287	0.110713
AS6103	AS6103	.	WiDiv-942	AS10631 X A632 X RB14AHtA X RB14AHtB	PI 601159	Asgrow seed company	SS-B14	8405.5.100654.CTATAC	SAMN08649706	PRJNA437324		.	166.962	.	.	.		16276906	13682437	1010132	14692569	1584337	13482430	1308762	14791192	1485714	0.908723	0.911517	0.0884825
AusTRCF 306238	AusTRCF 306238	.	WiDiv-503	{{{{Gn43(WX)xK303}xGn43(WX)}-5sibbed-2sibbed-2sibbed(SIB)}-6x{y/y}}-1-2-1	NSL 437933	Australia, New South Wales	Mixed	COSO.2253.2.1833.TAGCTT	SAMN01921210	PRJNA189400		2.23148	208.028	0.268018	54.115	0.000937096		14924084	11481656	1264405	12746061	2178023	11277111	1580503	12857614	2066470	0.861535	0.877076	0.122924
B-18 INBR.FR.SUPERGOLD	B-18 INBR.FR.SUPERGOLD	.	WiDiv-503	Supergold X Unknown	PI 340855	United States, Iowa	Popcorn	COUO.2278.2.1850.GCACTT	SAMN01921211	PRJNA189400		2.07717	172.387	0.303015	49.9604	0.0010899		16987426	13232359	1245123	14477482	2509944	13022999	1583908	14606907	2380519	0.859866	0.891564	0.108436
B-28	B-28	.	WiDiv-503	Yellow Pearl' crossed to an unnamed variety	PI 340860	United States, Iowa	Popcorn	COUH.2279.7.1849.AATAGG	SAMN01921212	PRJNA189400		2.10373	164.63	0.297361	45.7601	0.00122068		19516999	15125742	1469286	16595028	2921971	14905389	1852031	16757420	2759579	0.858606	0.88948	0.11052
B10	B10	.	WiDiv-503	BSSS	NSL 65865	United States, Iowa	SS-BSSSC0	COYF.2270.5.1845.GCCTTA	SAMN01921213	PRJNA189400		2.65481	186.662	0.385188	40.798	0.0010862		20933334	16583244	1480051	18063295	2870039	16292179	1933358	18225537	2707797	0.870647	0.89392	0.10608
B101	B101	.	WiDiv-503	BSSSCO	PI 564852	United States, Iowa	SS-BSSSC0	CNTO.2042.7.1728.GATCAG	SAMN01921214	PRJNA189400		2.44951	185.147	0.340152	46.1064	0.000964293		35679080	28269123	3217585	31486708	4192372	27774688	3925940	31700628	3978452	0.888493	0.876156	0.123844
B104	B104	.	WiDiv-503	BS13(S)C5	PI 594047	United States, Iowa	SS-BSSSC0	COXT.2343.2.1881.CCAACA	SAMN01921216	PRJNA189400		3.10936	182.671	0.537182	27.177	0.0010599		18683022	15386382	1317518	16703900	1979122	15090714	1716916	16807630	1875392	0.899621	0.897849	0.102151
B105	B105	.	WiDiv-942**	BSSS(R)C9	PI 594048	United States, Iowa	SS-BSSSC0	8404.5.100541.AGGCCG	SAMN08649647	PRJNA437324		2.38382	184.382	0.264263	56.2987	0.000911472		28674877	23930476	1996864	25927340	2747537	23549065	2555708	26104773	2570104	0.910371	0.902098	0.0979019
B106	B106	.	WiDiv-503	BS26	PI 594049	United States, Iowa	Mixed	COUP.2278.3.1850.TCATTC	SAMN01921218	PRJNA189400		2.31762	214.554	.	.	0.0011457		26693204	20769446	1977434	22746880	3946324	20441561	2526631	22968192	3725012	0.860451	0.889994	0.110006
B107	B107	.	WiDiv-503	CIMMYT Pool 41-C15	PI 597925	United States, Iowa	IDT	COYF.2270.5.1845.ACAGTG	SAMN01921219	PRJNA189400		2.4068	185.159	0.359485	40.4462	0.001233		16300849	12748834	1124297	13873131	2427718	12543701	1472493	14016194	2284655	0.859844	0.894943	0.105057
B108	B108	.	WiDiv-503	CIMMYT Pool 41(IA)-C15	PI 597926	United States, Iowa	Mixed	COUI.2279.5.1849.ACAAAC	SAMN01921220	PRJNA189400		2.15326	191.225	0.276097	49.9356	0.0009852		26037404	17368721	1759075	19127796	6909608	17082877	2238613	19321490	6715914	0.742067	0.884139	0.115861
B109	B109	.	WiDiv-503	BS20SC1 X B73(2)	PI 597927	United States, Iowa	SS-B73	COXT.2343.2.1881.CGAGAA	SAMN01921221	PRJNA189400		2.45618	201.918	0.352872	38.4702	0.00124873		30195511	26212909	2101389	28314298	1881213	25641800	2732539	28374339	1821172	0.939687	0.903697	0.0963032
B110	B110	.	WiDiv-503	BS13(S)C5	PI 607382	United States, Iowa	SS-BSSSC0	COXP.2287.2.1854.CATGGC	SAMN01921222	PRJNA189400		2.58234	219.997	0.389714	41.9321	0.000929779		16457937	13205512	1201860	14407372	2050565	12951027	1553560	14504587	1953350	0.881313	0.892892	0.107108
B111	B111	.	WiDiv-503	BSSS(R)C9	PI 607382	United States, Iowa	SS-BSSSC0	CNTY.2080.6.1742.TAGCTT	SAMN01921223	PRJNA189400		2.3513	219.064	0.395178	45.464	0.000898184		34324226	24722198	4189366	28911564	5412662	24262059	4864934	29126993	5197233	0.848584	0.832975	0.167025
B112	B112	.	WiDiv-503	Iowa Corn Borer Synthetic No1	.	Iowa Committee for Agricultural Development (www.ag.iastate.edu/centers/cad/)	Broad origin-public	COUP.2278.3.1850.AGTCAA	SAMN01921224	PRJNA189400		2.21519	180.027	0.30191	51.2271	0.0010999		12232509	9633476	830414	10463890	1768619	9471284	1095022	10566306	1666203	0.863789	0.896367	0.103633
B113	B113	.	WiDiv-503	BS11(FR)C9	PI 607383	United States, Iowa	Mixed	COUP.2278.3.1850.GCCTTA	SAMN01921225	PRJNA189400		2.41542	182.36	0.382845	40.2613	0.0011682		22745573	17657979	1615958	19273937	3471636	17357981	2095311	19453292	3292281	0.855256	0.89229	0.10771
B114	B114	.	WiDiv-503	CIMMYT Pool 41-C15	PI 607384	United States, Iowa	IDT	CNTX.2080.5.1742.TGACCA	SAMN01921226	PRJNA189400		2.34927	175.439	0.295537	50.0981	0.00118533		14642718	10549335	1112665	11662000	2980718	10360712	1421422	11782134	2860584	0.804641	0.879358	0.120642
B115	B115	.	WiDiv-503	BS11(FR)C9	PI 615190	United States, Iowa	Mixed	CNTU.2080.4.1742.GGCTAC	SAMN01921227	PRJNA189400		2.46076	194.965	0.286951	53.9546	0.0010429		35725393	26059190	2894307	28953497	6771896	25633771	3632888	29266659	6458734	0.819212	0.875869	0.124131
B118	B118	.	WiDiv-942	B97 X B99	PI 634212	United States, Iowa	Broad origin-public	8410.3.100744.TAGCTT	SAMN08649737	PRJNA437324		2.27714	212.065	0.346671	34.7929	0.00090223		43571242	35575335	2899759	38475094	5096148	35057692	3760688	38818380	4752862	0.890917	0.903121	0.0968791
B119	B119	.	WiDiv-503	BS13(S)C7	PI 634213	United States, Iowa	SS-BSSSC0	CNTW.2023.1.1720.CAGATC	SAMN01921228	PRJNA189400		2.29591	180.96	0.311357	40.2173	0.00118389		20814252	17091646	1296038	18387684	2426568	16765617	1742100	18507717	2306535	0.889185	0.905872	0.0941283
B120	B120	.	WiDiv-503	BSCB(R)C12	PI 634214	United States, Iowa	Broad origin-public	CNTY.2080.6.1742.GATCAG	SAMN01921229	PRJNA189400		2.37919	216.109	0.253482	53.6615	0.0010502		16347035	11541835	1705124	13246959	3100076	11368023	2021209	13389232	2957803	0.819062	0.849042	0.150958
B121	B121	.	WiDiv-942**	.	PI 574297	China	Broad origin-public	10332.3.157028.CGCTCAT-ATAGAGG	SAMN08649364	PRJNA437324		2.3249	184.382	.	.	.		27655300	20606658	2342177	22948835	4706465	20307882	2858719	23166601	4488699	0.837691	0.876602	0.123398
B14	B14	.	WiDiv-942**	BSSS	NSL 65866	United States, Iowa	SS-B14	8405.2.100606.TTCTCC	SAMN08649681	PRJNA437324		2.38931	.	0.337152	47.7792	.		20820517	17667844	1379087	19046931	1773586	17404528	1761895	19166423	1654094	0.920555	0.908074	0.0919261
B14A	B14A	.	WiDiv-503	Cuzco/Early Dent)Selection//B14(8) ;Selected for rust resistance	PI 550461	United States, Iowa	SS-B14	COWA.2271.1.1846.TCATTC	SAMN01921232	PRJNA189400		2.38597	198.69	0.282669	43.068	0.0010918		24101495	19722973	1812149	21535122	2566373	19374486	2310136	21684622	2416873	0.899721	0.893467	0.106533
B164	B164	.	WiDiv-503	Indiana Reid (developed by Pioneer)	Ames 27066	United States, Minnesota	Broad origin-public	COXW.2287.6.1854.TTCGAA	SAMN01921233	PRJNA189400		2.60947	197.29	0.265727	42.4008	0.000841851		14942983	11644668	1090903	12735571	2207412	11444563	1410195	12854758	2088225	0.860254	0.890298	0.109702
B2	B2	.	WiDiv-942**	Reid Yellow Dent	Ames 26769	United States, Indiana	Broad origin-public	10347.2.157902.ATTCAGA-ATAGAGG	SAMN08649416	PRJNA437324		2.65013	193.091	0.253409	56.5611	0.000869295		50124563	40422193	3384441	43806634	6317929	39846970	4330843	44177813	5946750	0.881361	0.901968	0.0980321
B37	B37	.	WiDiv-503	BSSS-C0	PI 550467	United States, Iowa	SS-B37	COXS.2287.3.1854.GTGAAA	SAMN01921235	PRJNA189400		2.51629	209.732	0.35501	37.4521	0.0011571		11788340	9548254	829657	10377911	1410429	9390433	1078924	10469357	1318983	0.888111	0.896945	0.103055
B42	B42	.	WiDiv-503	Selected from Iowa Corn Borer Synthetic No. 1.	PI 603939	United States, Iowa	Broad origin-public	COUN.2278.1.1850.TTAGGC	SAMN01921236	PRJNA189400		2.53961	185.626	0.344638	50.8887	0.00106948		10802888	8481924	808414	9290338	1512550	8334914	1039833	9374747	1428141	0.8678	0.889081	0.110919
B46	B46	.	WiDiv-942	W22 x B10	PI 550469	United States, Iowa	SS-BSSSC0	10332.4.157035.CGCTCAT-CCTATCC	SAMN08649368	PRJNA437324		2.60871	198.846	0.311099	58.5641	0.0011207		21935053	17981408	1501152	19482560	2452493	17709229	1921541	19630770	2304283	0.89495	0.902116	0.0978841
B52	B52	.	WiDiv-503	Segregating material from a private breeder	PI 550454	United States, Iowa	Broad origin-public	COXU.2287.5.1854.GTTTCG	SAMN01921237	PRJNA189400		2.36475	187.657	0.252136	45.798	0.0009848		14030232	11056279	1043867	12100146	1930086	10879093	1335426	12214519	1815713	0.870586	0.890669	0.109331
B54	B54	.	WiDiv-503	Selected from Iowa Corn Borer Synthetic No. 1.	PI 550470	United States, Iowa	Broad origin-public	CNTO.2042.7.1728.CGATGT	SAMN01921238	PRJNA189400		2.26967	181.501	.	.	.		30536191	22791118	3598599	26389717	4146474	22378683	4238495	26617178	3919013	0.87166	0.840761	0.159239
B57	B57	.	WiDiv-942	Selected from open-pollinated 'Midland'.	PI 550472	United States, Iowa	Broad origin-public	8348.7.98983.AGCGCT	SAMN08649556	PRJNA437324		2.44356	164.63	0.32287	41.3899	0.00107917		20973963	16908765	1574485	18483250	2490713	16677590	1994356	18671946	2302017	0.890244	0.89319	0.10681
B64	B64	.	WiDiv-503	41.2504B X B14(3)	PI 550440	United States, Iowa	SS-B14	COWC.2271.5.1846.CAGATC	SAMN01921239	PRJNA189400		2.45325	198.69	0.414766	40.8175	0.00122083		13308736	10652228	1003382	11655610	1653126	10478332	1274867	11753199	1555537	0.883119	0.89153	0.10847
B65	B65	.	WiDiv-942	Ky114 X Wf9 (4) X 41.2504B	PI 550463	United States, Iowa	NSS-Oh43	HHBY.6373.6.43146.ATTCCT	SAMN08649755	PRJNA437324		2.22161	195.735	0.278106	54.7966	0.0010351		21468213	16508295	1473579	17981874	3486339	16232073	1925449	18157522	3310691	0.845786	0.893959	0.106041
B66	B66	.	WiDiv-503	B33 X Oh43	PI 550464	United States, Iowa	NSS-Oh43	COUI.2279.5.1849.TAATCG	SAMN01921240	PRJNA189400		2.59338	201.645	0.298274	48.3202	0.0010929		31065037	20826129	2000731	22826860	8238177	20503910	2558452	23062362	8002675	0.74239	0.889064	0.110936
B68	B68	.	WiDiv-503	41.2504B X B14 (3)	PI 550466	United States, Iowa	SS-B14	COSW.2319.3.1866.CGATGT	SAMN01921241	PRJNA189400		2.55554	205.378	.	.	0.0009997		17090440	13544486	1233719	14778205	2312235	13311336	1583353	14894689	2195751	0.871522	0.893697	0.106303
B7	B7	.	WiDiv-503	Unknown X I233(6)	NSL 65863	United States, Iowa	Broad origin-public	COXO.2287.1.1854.AAACAT	SAMN01921242	PRJNA189400		2.26192	188.382	.	.	.		21718536	16971975	1552971	18524946	3193590	16679878	2020627	18700505	3018031	0.861039	0.891948	0.108052
B70	B70	.	WiDiv-942	M14 X C103	PI 550466	United States, Iowa	NSS-Mo17	8373.7.99684.CTAGCT	SAMN08649607	PRJNA437324		2.61359	205.378	0.280154	68.6485	0.00117454		29604032	23489632	2498811	25988443	3615589	23167786	3065708	26233494	3370538	0.886146	0.883138	0.116862
B73	B73	.	WiDiv-942**	Selected from advanced recurrent selection population (C5) of Iowa Stiff Stalk Synthetic (BSSS)	PI 550473	United States, Iowa	SS-B73	10347.6.157930.ATTACTC-CAGGACG	SAMN08649437	PRJNA437324		2.60856	212.376	0.334071	36.7579	0.0010806		47595044	43371802	2930373	46302175	1292869	42504433	3820884	46325317	1269727	0.973322	0.917521	0.0824794
B73Htrhm	B73Htrhm	.	WiDiv-942	BSSS	Ames 27065	United States, North Carolina	SS-B73	8348.4.98932.GTCCGC	SAMN08649521	PRJNA437324		2.43877	204.642	0.332658	44.2	0.001039		22159054	19997001	1667455	21664456	494598	19563119	2113516	21676635	482419	0.978229	0.902498	0.097502
B75	B75	.	WiDiv-503	Iowa Corn Borer Synthetic #3 (BSCB3)	PI 608774	United States, Iowa	Mixed	COWB.2271.3.1846.CACCGG	SAMN01921244	PRJNA189400		2.24783	202.578	0.269709	64.2388	0.0010563		31172251	24795424	2226968	27022392	4149859	24409715	2855510	27265225	3907026	0.874663	0.895269	0.104731
B76	B76	.	WiDiv-942	(CI31A/B37)F2//B37	PI 550483	United States, Iowa	Broad origin-public	10332.7.157056.CGCTCAT-TAATCTT	SAMN08649379	PRJNA437324		2.60354	188.736	0.291144	37.0539	0.0011579		26573958	21595112	1901916	23497028	3076930	21306909	2409363	23716272	2857686	0.892463	0.898409	0.101591
B77	B77	.	WiDiv-503	Pioneer Two-Ear Composite (PHPRC), tested as BS11(FR)CO-Q51-3-2-1-2-1	PI 608765	United States, Iowa	Mixed	COWF.2271.7.1846.CCACGC	SAMN01921245	PRJNA189400		2.4497	200.12	0.255678	60.9931	0.000866422		40518943	31520786	3151651	34672437	5846506	31048901	3954984	35003885	5515058	0.863889	0.887013	0.112987
B79	B79	.	WiDiv-503	Iowa Two Ear Synthetic No. 1 (GP-12, PI 550446) tested as BS10(FR)CO-Q98-10-1-4-1.	PI 608766	United States, Iowa	Mixed	COXW.2287.6.1854.CTAGCT	SAMN01921246	PRJNA189400		2.449	171.473	0.412134	41.528	0.0010903		12389351	9845549	936311	10781860	1607491	9676196	1200536	10876732	1512619	0.87791	0.889623	0.110377
B8	B8	.	WiDiv-503	Burr White	NSL 65864	United States, New Jersey	Broad origin-public	COUP.2278.3.1850.CAACTA	SAMN01921247	PRJNA189400		2.0359	181.893	0.334802	56.9	0.0009832		19538426	15178414	1363827	16542241	2996185	14930752	1774535	16705287	2833139	0.854997	0.893774	0.106226
B84	B84	.	WiDiv-503	BSSS(HT)C7 [renamed BS13(S2)C0] that was tested as BS13(S2)CO-45-6-2-1-1.	PI 608767	United States, Iowa	SS-BSSSC0	COWA.2271.1.1846.CTGCTG	SAMN01921248	PRJNA189400		2.6268	201.645	0.308454	35.6119	0.00107856		20351488	16830371	1533462	18363833	1987655	16516295	1958655	18474950	1876538	0.907794	0.893983	0.106017
B85	B85	.	WiDiv-503	BSCB6(S)C3	PI 608777	United States, Iowa	Broad origin-public	COUI.2279.5.1849.CATGGC	SAMN01921249	PRJNA189400		2.12055	182.209	0.267805	66.0969	0.0011198		37188399	25271516	2314130	27585646	9602753	24868798	3019578	27888376	9300023	0.749921	0.891726	0.108274
B87	B87	.	WiDiv-503	BS22 tested as BS22CO-148-1-1-2.	PI 608768	United States, Iowa	Mixed	CNTY.2080.6.1742.GCCAAT	SAMN01921250	PRJNA189400		2.23521	181.893	0.318936	50.0033	0.00117142		22030780	15754235	2326184	18080419	3950361	15476737	2753071	18229808	3800972	0.82747	0.84898	0.15102
B88	B88	.	WiDiv-503	synthetic BS6(RC)C2	PI 550556	United States, Iowa	Mixed	COUP.2278.3.1850.CGGAAT	SAMN01921251	PRJNA189400		2.3169	193.402	0.450091	44.8562	0.00117299		23031492	18276840	1617263	19894103	3137389	17951594	2130902	20082496	2948996	0.871958	0.893893	0.106107
B90	B90	.	WiDiv-503	BSCB1(R)C7	PI 527699	United States, Iowa	Broad origin-public	CNTY.2080.6.1742.TTAGGC	SAMN01921252	PRJNA189400		2.40457	189.047	0.35666	48.0263	0.00131055		14306481	10677989	1027153	11705142	2601339	10498910	1324147	11823057	2483424	0.826413	0.888003	0.111997
B91	B91	.	WiDiv-942**	BSCB1(R)C8	PI 527700	United States, Iowa	Mixed	8405.4.100637.GAGTGG	SAMN08649700	PRJNA437324		2.24057	195.113	0.301911	54.6274	0.00117346		16863043	14121253	1041792	15163045	1699998	13918840	1362316	15281156	1581887	0.906192	0.91085	0.0891501
B97	B97	.	WiDiv-503	Iowa Corn Borer Synthetic No. 1 [BSCB1(R)C9]-2	PI 564682	United States, Iowa	Broad origin-public	COXS.2287.3.1854.AAATGC	SAMN01921254	PRJNA189400		2.59346	211.132	0.278716	46.3553	0.00122926		22575479	17656152	1676029	19332181	3243298	17358254	2173036	19531290	3044189	0.865155	0.888741	0.111259
B98	B98	.	WiDiv-503	Pioneer Two-ear Composite [BS11(FR)C5]-2803	PI 564683	United States, Iowa	Mixed	COUH.2279.7.1849.AGATAG	SAMN01921255	PRJNA189400		2.17538	213.58	0.382704	34.4213	0.0011435		27093493	20996990	2006390	23003380	4090113	20670403	2554113	23224516	3868977	0.857199	0.890025	0.109975
B99	B99	.	WiDiv-503	Iowa Corn Borer Synthetic No. 1 [BSCB1(R)C10-7233]	PI 584528	United States, Iowa	Broad origin-public	CNTW.2023.1.1720.CTTGTA	SAMN01921256	PRJNA189400		2.42451	226.867	0.30797	45.1243	0.0010964		32962924	24950801	3246305	28197106	4765818	24524067	3950522	28474589	4488335	0.863837	0.861261	0.138739
Bei 10 = North 10	Bei 10 = North 10	.	WiDiv-942	.	Ames 2332	China	Broad origin-public	8348.6.98966.AAATGC	SAMN08649541	PRJNA437324		2.47802	157.219	0.383233	32.8146	0.0010972		24458272	19413802	2276174	21689976	2768296	19136160	2747714	21883874	2574398	0.894743	0.874441	0.125559
BSSSC0_001	BSSSC0_001	.	WiDiv-942	Cycle 0 of Iowa stiff stalk synthetic population	.	United States, University of Wisconsin	SS-BSSSC0	8348.7.98983.CCTTAG	SAMN08649564	PRJNA437324		2.58745	.	0.321829	47.331	0.000906959		21973311	18508496	1393367	19901863	2071448	18214723	1833500	20048223	1925088	0.91239	0.908546	0.0914545
BSSSC0_002	BSSSC0_002	.	WiDiv-942	Cycle 0 of Iowa stiff stalk synthetic population	.	United States, University of Wisconsin	SS-BSSSC0	8348.3.98917.AGTTCC	SAMN08649497	PRJNA437324		2.41751	.	0.355826	43.4703	0.00106161		31124656	25058856	3275939	28334795	2789861	24638675	3896844	28535519	2589137	0.916814	0.863439	0.136561
BSSSC0_003	BSSSC0_003	.	WiDiv-942	Cycle 0 of Iowa stiff stalk synthetic population	.	United States, University of Wisconsin	SS-BSSSC0	8373.7.99684.GACGAC	SAMN08649610	PRJNA437324		2.25285	.	0.287454	53.5893	0.000942177		31738176	26368429	2083116	28451545	3286631	25944712	2741793	28686505	3051671	0.903849	0.904422	0.0955778
BSSSC0_005	BSSSC0_005	.	WiDiv-942	Cycle 0 of Iowa stiff stalk synthetic population	.	United States, University of Wisconsin	SS-BSSSC0	8373.6.99667.GTGAAA	SAMN08649602	PRJNA437324		2.44331	.	.	.	.		24434099	20129624	1587894	21717518	2716581	19844801	2049151	21893952	2540147	0.896041	0.906406	0.0935944
BSSSC0_006	BSSSC0_006	.	WiDiv-942	Cycle 0 of Iowa stiff stalk synthetic population	.	United States, University of Wisconsin	SS-BSSSC0	8348.7.98983.GAATAA	SAMN08649568	PRJNA437324		2.28713	.	0.347856	47.3435	0.001012		19491704	16261685	1321455	17583140	1908564	16010385	1717388	17727773	1763931	0.909503	0.903124	0.0968756
BSSSC0_007	BSSSC0_007	.	WiDiv-942	Cycle 0 of Iowa stiff stalk synthetic population	.	United States, University of Wisconsin	SS-BSSSC0	8373.6.99667.CAACTA	SAMN08649595	PRJNA437324		2.57428	.	0.349975	51.0071	0.0010114		26158763	21706592	1833263	23539855	2618908	21347642	2365116	23712758	2446005	0.906494	0.90026	0.0997402
BSSSC0_008	BSSSC0_008	.	WiDiv-942	Cycle 0 of Iowa stiff stalk synthetic population	.	United States, University of Wisconsin	SS-BSSSC0	8373.6.99667.ACTGAT	SAMN08649593	PRJNA437324		2.23585	.	0.23959	46.7562	0.000856065		28351578	23687632	1787905	25475537	2876041	23326365	2345516	25671881	2679697	0.905483	0.908635	0.0913652
BSSSC0_009	BSSSC0_009	.	WiDiv-942	Cycle 0 of Iowa stiff stalk synthetic population	.	United States, University of Wisconsin	SS-BSSSC0	8347.5.98849.AGCATC	SAMN08649468	PRJNA437324		2.43791	.	0.256483	51.9849	0.000942795		28337444	23679447	1837153	25516600	2820844	23300072	2412737	25712809	2624635	0.907379	0.906166	0.093834
BSSSC0_012	BSSSC0_012	.	WiDiv-942	Cycle 0 of Iowa stiff stalk synthetic population	.	United States, University of Wisconsin	SS-BSSSC0	8373.5.99652.ATGTCA	SAMN08649585	PRJNA437324		2.28956	.	0.257803	66.834	0.0010236		26527056	22162688	1729152	23891840	2635216	21811088	2260809	24071897	2455159	0.907447	0.906081	0.093919
BSSSC0_013	BSSSC0_013	.	WiDiv-942	Cycle 0 of Iowa stiff stalk synthetic population	.	United States, University of Wisconsin	SS-BSSSC0	8373.7.99684.TCGGCA	SAMN08649617	PRJNA437324		2.78421	.	0.509955	38.5783	0.000891998		26474883	22311031	1750085	24061116	2413767	21946683	2287905	24234588	2240295	0.91538	0.905593	0.0944066
BSSSC0_014	BSSSC0_014	.	WiDiv-942	Cycle 0 of Iowa stiff stalk synthetic population	.	United States, University of Wisconsin	SS-BSSSC0	8410.4.100757.GTTTCG	SAMN08649744	PRJNA437324		2.39893	.	.	.	.		31595961	26292886	2172748	28465634	3130327	25873718	2800092	28673810	2922151	0.907515	0.902347	0.0976533
BSSSC0_015	BSSSC0_015	.	WiDiv-942	Cycle 0 of Iowa stiff stalk synthetic population	.	United States, University of Wisconsin	SS-BSSSC0	8347.4.98832.AAATGC	SAMN08649454	PRJNA437324		2.44706	.	0.335438	38.1649	0.0009714		26261272	22196668	1600234	23796902	2464370	21828552	2136481	23965033	2296239	0.912562	0.91085	0.0891499
BSSSC0_016	BSSSC0_016	.	WiDiv-942	Cycle 0 of Iowa stiff stalk synthetic population	.	United States, University of Wisconsin	SS-BSSSC0	8348.6.98966.AAACAT	SAMN08649539	PRJNA437324		2.30604	.	0.324044	36.3176	0.0011556		24786016	20090146	2550114	22640260	2145756	19774739	3024477	22799216	1986800	0.919842	0.867343	0.132657
BSSSC0_018	BSSSC0_018	.	WiDiv-942	Cycle 0 of Iowa stiff stalk synthetic population	.	United States, University of Wisconsin	SS-BSSSC0	8405.2.100606.TGGCGC	SAMN08649680	PRJNA437324		2.33768	.	0.305037	47.3364	0.000958706		26157508	21895174	1760541	23655715	2501793	21560436	2269115	23829551	2327957	0.911002	0.904777	0.0952227
BSSSC0_019	BSSSC0_019	.	WiDiv-942	Cycle 0 of Iowa stiff stalk synthetic population	.	United States, University of Wisconsin	SS-BSSSC0	8347.4.98832.ACAAAC	SAMN08649461	PRJNA437324		2.57028	.	0.361187	40.6954	0.000947361		29375321	24716209	1757659	26473868	2901453	24319951	2345661	26665612	2709709	0.907756	0.912034	0.0879658
BSSSC0_020	BSSSC0_020	.	WiDiv-942	Cycle 0 of Iowa stiff stalk synthetic population	.	United States, University of Wisconsin	SS-BSSSC0	8347.5.98849.CCACGC	SAMN08649474	PRJNA437324		2.39605	.	.	.	.		22793122	18926120	1399345	20325465	2467657	18623731	1865653	20489384	2303738	0.898928	0.908945	0.0910546
BSSSC0_021	BSSSC0_021	.	WiDiv-942	Cycle 0 of Iowa stiff stalk synthetic population	.	United States, University of Wisconsin	SS-BSSSC0	8348.7.98983.AGATAG	SAMN08649554	PRJNA437324		2.32031	.	0.328151	55.8223	0.00120543		20591503	16583171	2085811	18668982	1922521	16326192	2492233	18818425	1773078	0.913893	0.867564	0.132436
BSSSC0_022	BSSSC0_022	.	WiDiv-942	Cycle 0 of Iowa stiff stalk synthetic population	.	United States, University of Wisconsin	SS-BSSSC0	8347.4.98832.AAGCGA	SAMN08649458	PRJNA437324		2.39883	.	0.27086	51.6448	0.000909626		23482531	19329947	1490326	20820273	2662258	19026946	1969309	20996255	2486276	0.894122	0.906207	0.0937933
BSSSC0_023	BSSSC0_023	.	WiDiv-942	Cycle 0 of Iowa stiff stalk synthetic population	.	United States, University of Wisconsin	SS-BSSSC0	8348.5.98949.CTATAC	SAMN08649531	PRJNA437324		2.39481	.	0.260794	38.456	0.0010072		19501809	16506079	1259998	17766077	1735732	16232245	1657571	17889816	1611993	0.917341	0.907346	0.0926544
BSSSC0_024	BSSSC0_024	.	WiDiv-942	Cycle 0 of Iowa stiff stalk synthetic population	.	United States, University of Wisconsin	SS-BSSSC0	8348.5.98949.CGGAAT	SAMN08649529	PRJNA437324		2.25417	.	0.325433	48.891	0.00121914		23136130	19040236	1686003	20726239	2409891	18755385	2152859	20908244	2227886	0.903705	0.897033	0.102967
BSSSC0_025	BSSSC0_025	.	WiDiv-942	Cycle 0 of Iowa stiff stalk synthetic population	.	United States, University of Wisconsin	SS-BSSSC0	8373.8.99700.AAACAT	SAMN08649618	PRJNA437324		2.27761	.	0.339193	47.514	0.00126408		30612715	25663552	2008538	27672090	2940625	25233746	2653860	27887606	2725109	0.910981	0.904837	0.0951627
BSSSC0_026	BSSSC0_026	.	WiDiv-942	Cycle 0 of Iowa stiff stalk synthetic population	.	United States, University of Wisconsin	SS-BSSSC0	8373.8.99700.AAGCGA	SAMN08649623	PRJNA437324		2.52307	.	0.325713	42.348	0.0010078		29756955	24837040	2104930	26941970	2814985	24428607	2721370	27149977	2606978	0.912391	0.899765	0.100235
BSSSC0_028	BSSSC0_028	.	WiDiv-942	Cycle 0 of Iowa stiff stalk synthetic population	.	United States, University of Wisconsin	SS-BSSSC0	8348.6.98966.AAGACT	SAMN08649544	PRJNA437324		2.47209	.	0.265315	58.6756	0.0011464		22156139	18614094	1577164	20191258	1964881	18319352	2025456	20344808	1811331	0.918247	0.900444	0.0995564
BSSSC0_029	BSSSC0_029	.	WiDiv-942	Cycle 0 of Iowa stiff stalk synthetic population	.	United States, University of Wisconsin	SS-BSSSC0	8348.5.98949.TCATTC	SAMN08649537	PRJNA437324		2.28428	.	0.348532	34.8312	0.000919664		22395695	18724251	1675313	20399564	1996131	18423935	2134980	20558915	1836780	0.917985	0.896153	0.103847
BSSSC0_030	BSSSC0_030	.	WiDiv-942	Cycle 0 of Iowa stiff stalk synthetic population	.	United States, University of Wisconsin	SS-BSSSC0	8348.4.98932.CAACTA	SAMN08649513	PRJNA437324		2.24383	.	.	.	.		20426199	16546580	1516783	18063363	2362836	16310352	1914787	18225139	2201060	0.892243	0.894937	0.105063
BSSSC0_031	BSSSC0_031	.	WiDiv-942	Cycle 0 of Iowa stiff stalk synthetic population	.	United States, University of Wisconsin	SS-BSSSC0	8373.7.99684.TACAGC	SAMN08649612	PRJNA437324		2.25426	.	.	.	.		23080275	19241000	1562003	20803003	2277272	18935937	2033820	20969757	2110518	0.908558	0.903012	0.0969882
BSSSC0_033	BSSSC0_033	.	WiDiv-942	Cycle 0 of Iowa stiff stalk synthetic population	.	United States, University of Wisconsin	SS-BSSSC0	8347.6.98866.TTCGAA	SAMN08649494	PRJNA437324		2.50482	.	.	.	.		26979313	22030610	1952132	23982742	2996571	21694346	2484428	24178774	2800539	0.896197	0.897248	0.102752
BSSSC0_034	BSSSC0_034	.	WiDiv-942	Cycle 0 of Iowa stiff stalk synthetic population	.	United States, University of Wisconsin	SS-BSSSC0	8348.5.98949.GACGAC	SAMN08649533	PRJNA437324		2.54947	.	0.264175	47.3472	0.000925319		20887130	17745892	1354781	19100673	1786457	17458329	1775091	19233420	1653710	0.920826	0.907708	0.092292
BSSSC0_035	BSSSC0_035	.	WiDiv-942	Cycle 0 of Iowa stiff stalk synthetic population	.	United States, University of Wisconsin	SS-BSSSC0	8348.4.98932.CGTACG	SAMN08649517	PRJNA437324		2.38443	.	0.290715	50.1446	0.0010911		21548379	18176398	1358503	19534901	2013478	17879883	1795571	19675454	1872925	0.913083	0.908741	0.0912594
BSSSC0_036	BSSSC0_036	.	WiDiv-942	Cycle 0 of Iowa stiff stalk synthetic population	.	United States, University of Wisconsin	SS-BSSSC0	8373.7.99684.TCGAAG	SAMN08649616	PRJNA437324		2.55118	.	0.371863	39.3624	0.0011259		26335696	21887857	1747443	23635300	2700396	21541946	2282634	23824580	2511116	0.90465	0.90419	0.09581
BSSSC0_037	BSSSC0_037	.	WiDiv-942	Cycle 0 of Iowa stiff stalk synthetic population	.	United States, University of Wisconsin	SS-BSSSC0	8405.5.100654.TACAGC	SAMN08649708	PRJNA437324		2.27242	.	0.284227	58.5912	0.00106557		17693734	14808160	1083123	15891283	1802451	14587140	1413991	16001131	1692603	0.904339	0.911632	0.0883682
BSSSC0_038	BSSSC0_038	.	WiDiv-942	Cycle 0 of Iowa stiff stalk synthetic population	.	United States, University of Wisconsin	SS-BSSSC0	8405.1.100589.AGATAG	SAMN08649662	PRJNA437324		2.28506	.	0.291247	58.1481	0.000957784		27662668	22984126	1887972	24872098	2790570	22612141	2464003	25076144	2586524	0.906498	0.901739	0.0982608
BSSSC0_039	BSSSC0_039	.	WiDiv-942	Cycle 0 of Iowa stiff stalk synthetic population	.	United States, University of Wisconsin	SS-BSSSC0	8405.1.100589.CTGCTG	SAMN08649672	PRJNA437324		2.51632	.	0.295497	36.6496	0.0011039		29337324	24242848	2097696	26340544	2996780	23860500	2715062	26575562	2761762	0.905862	0.897836	0.102164
BSSSC0_040	BSSSC0_040	.	WiDiv-942	Cycle 0 of Iowa stiff stalk synthetic population	.	United States, University of Wisconsin	SS-BSSSC0	8373.7.99684.CTATAC	SAMN08649608	PRJNA437324		2.23674	.	0.253007	59.2082	0.00090466		24889348	20779385	1727333	22506718	2382630	20448747	2223079	22671826	2217522	0.910905	0.901945	0.0980547
BSSSC0_041	BSSSC0_041	.	WiDiv-942	Cycle 0 of Iowa stiff stalk synthetic population	.	United States, University of Wisconsin	SS-BSSSC0	8347.6.98866.TGCCAT	SAMN08649491	PRJNA437324		2.32765	.	.	.	.		31422656	26103813	2141212	28245025	3177631	25694800	2752290	28447090	2975566	0.905305	0.903249	0.0967512
BSSSC0_042	BSSSC0_042	.	WiDiv-942	Cycle 0 of Iowa stiff stalk synthetic population	.	United States, University of Wisconsin	SS-BSSSC0	8348.3.98917.CTTGTA	SAMN08649502	PRJNA437324		2.38918	.	.	.	.		33799956	27352877	3365562	30718439	3081517	26922546	4012055	30934601	2865355	0.915226	0.870305	0.129695
BSSSC0_043	BSSSC0_043	.	WiDiv-942	Cycle 0 of Iowa stiff stalk synthetic population	.	United States, University of Wisconsin	SS-BSSSC0	8348.4.98932.ATGAGC	SAMN08649510	PRJNA437324		2.36127	.	0.415472	51.9768	0.00128174		21152115	17652699	1478538	19131237	2020878	17357980	1918293	19276273	1875842	0.911317	0.900484	0.0995158
BSSSC0_044	BSSSC0_044	.	WiDiv-942	Cycle 0 of Iowa stiff stalk synthetic population	.	United States, University of Wisconsin	SS-BSSSC0	8348.6.98966.AACTTG	SAMN08649543	PRJNA437324		2.36685	.	.	.	.		25981670	21734640	1743177	23477817	2503853	21376258	2292157	23668415	2313255	0.910966	0.903155	0.0968446
BSSSC0_045	BSSSC0_045	.	WiDiv-942	Cycle 0 of Iowa stiff stalk synthetic population	.	United States, University of Wisconsin	SS-BSSSC0	8348.4.98932.CACCGG	SAMN08649514	PRJNA437324		2.50092	.	0.486746	40.4906	0.000932786		18463233	15486127	1340974	16827101	1636132	15218545	1720725	16939270	1523963	0.91746	0.898418	0.101582
BSSSC0_046	BSSSC0_046	.	WiDiv-942	Cycle 0 of Iowa stiff stalk synthetic population	.	United States, University of Wisconsin	SS-BSSSC0	8373.8.99700.AAGGAC	SAMN08649624	PRJNA437324		.	.	.	.	.		28989218	24459389	1863144	26322533	2666685	24052787	2462549	26515336	2473882	0.914662	0.907127	0.0928726
BSSSC0_048	BSSSC0_048	.	WiDiv-942	Cycle 0 of Iowa stiff stalk synthetic population	.	United States, University of Wisconsin	SS-BSSSC0	8348.8.99000.GCACTT	SAMN08649573	PRJNA437324		2.34372	.	.	.	.		21825104	18230145	1591422	19821567	2003537	17944953	2021923	19966876	1858228	0.914858	0.898736	0.101264
BSSSC0_049	BSSSC0_049	.	WiDiv-942	Cycle 0 of Iowa stiff stalk synthetic population	.	United States, University of Wisconsin	SS-BSSSC0	8373.6.99667.CGTACG	SAMN08649598	PRJNA437324		2.34429	.	.	.	.		31643152	26411686	2106352	28518038	3125114	25974687	2762958	28737645	2905507	0.908179	0.903856	0.0961442
BSSSC0_050	BSSSC0_050	.	WiDiv-942	Cycle 0 of Iowa stiff stalk synthetic population	.	United States, University of Wisconsin	SS-BSSSC0	8347.5.98849.AGATAG	SAMN08649467	PRJNA437324		2.67015	.	0.393104	34.3162	0.0010938		28095803	23357395	1744588	25101983	2993820	22981212	2313828	25295040	2800763	0.900314	0.908526	0.0914736
BSSSC0_051	BSSSC0_051	.	WiDiv-942	Cycle 0 of Iowa stiff stalk synthetic population	.	United States, University of Wisconsin	SS-BSSSC0	8347.6.98866.TTCTCC	SAMN08649495	PRJNA437324		2.39037	.	0.310647	47.8136	0.000898896		30402829	25397278	1861302	27258580	3144249	24994064	2463788	27457852	2944977	0.903135	0.91027	0.0897298
BSSSC0_052	BSSSC0_052	.	WiDiv-942	Cycle 0 of Iowa stiff stalk synthetic population	.	United States, University of Wisconsin	SS-BSSSC0	8405.3.100620.GTAGAG	SAMN08649690	PRJNA437324		2.51458	.	0.307456	38.2791	0.000940355		18892620	16013787	1141464	17155251	1737369	15782271	1494721	17276992	1615628	0.914484	0.913485	0.0865151
BSSSC0_053	BSSSC0_053	.	WiDiv-942	Cycle 0 of Iowa stiff stalk synthetic population	.	United States, University of Wisconsin	SS-BSSSC0	8348.6.98966.AACAAA	SAMN08649542	PRJNA437324		2.48296	.	0.326056	50.9499	0.00126476		25552263	21068047	2007212	23075259	2477004	20728677	2541046	23269723	2282540	0.910672	0.8908	0.1092
BSSSC0_054	BSSSC0_054	.	WiDiv-942	Cycle 0 of Iowa stiff stalk synthetic population	.	United States, University of Wisconsin	SS-BSSSC0	8373.7.99684.CTCAGA	SAMN08649609	PRJNA437324		2.29915	.	0.257032	43.1758	0.00092565		36701981	30107722	3059662	33167384	3534597	29614388	3792685	33407073	3294908	0.910225	0.886471	0.113529
BSSSC0_055	BSSSC0_055	.	WiDiv-942	Cycle 0 of Iowa stiff stalk synthetic population	.	United States, University of Wisconsin	SS-BSSSC0	8347.4.98832.AAGACT	SAMN08649457	PRJNA437324		.	.	.	.	.		21411130	18046485	1317784	19364269	2046861	17752104	1749310	19501414	1909716	0.910807	0.910298	0.0897017
BSSSC0_056	BSSSC0_056	.	WiDiv-942	Cycle 0 of Iowa stiff stalk synthetic population	.	United States, University of Wisconsin	SS-BSSSC0	8347.4.98832.ACTCTC	SAMN08649465	PRJNA437324		2.13473	.	0.313689	44.093	0.00107685		21443516	17910061	1255770	19165831	2277685	17635067	1677078	19312145	2131371	0.900605	0.913159	0.0868406
BSSSC0_057	BSSSC0_057	.	WiDiv-942	Cycle 0 of Iowa stiff stalk synthetic population	.	United States, University of Wisconsin	SS-BSSSC0	8348.6.98966.ACCGGC	SAMN08649550	PRJNA437324		2.30501	.	0.32672	43.8126	0.0011443		28584906	23970262	2162575	26132837	2452069	23588651	2744593	26333244	2251662	0.921229	0.895775	0.104225
BSSSC0_058	BSSSC0_058	.	WiDiv-942	Cycle 0 of Iowa stiff stalk synthetic population	.	United States, University of Wisconsin	SS-BSSSC0	8373.6.99667.CACTCA	SAMN08649597	PRJNA437324		2.39553	.	0.249608	38.9116	0.000940096		26099903	21859485	1642788	23502273	2597630	21502404	2177746	23680150	2419753	0.907289	0.908035	0.091965
BSSSC0_060	BSSSC0_060	.	WiDiv-942	Cycle 0 of Iowa stiff stalk synthetic population	.	United States, University of Wisconsin	SS-BSSSC0	8348.3.98917.GATCAG	SAMN08649503	PRJNA437324		2.33063	.	0.415638	42.7975	0.00127676		31456338	25884037	2439171	28323208	3133130	25479187	3051148	28530335	2926003	0.906982	0.893056	0.106944
BSSSC0_061	BSSSC0_061	.	WiDiv-942	Cycle 0 of Iowa stiff stalk synthetic population	.	United States, University of Wisconsin	SS-BSSSC0	8347.4.98832.ACCCAG	SAMN08649462	PRJNA437324		2.25426	.	.	.	.		25181043	20922431	1577511	22499942	2681101	20599508	2074525	22674033	2507010	0.900441	0.908507	0.0914934
BSSSC0_062	BSSSC0_062	.	WiDiv-942	Cycle 0 of Iowa stiff stalk synthetic population	.	United States, University of Wisconsin	SS-BSSSC0	8348.5.98949.CAGGCG	SAMN08649525	PRJNA437324		2.48371	.	0.323854	47.1028	0.001126		22506716	18895684	1426054	20321738	2184978	18582992	1889803	20472795	2033921	0.90963	0.907692	0.092308
C102	C102	.	WiDiv-503	Lancaster Surecrop	NSL 22983	United States, Connecticut	Mixed	CNTY.2080.6.1742.GGCTAC	SAMN01921257	PRJNA189400		2.54945	242.86	.	.	.		46561709	32868291	5207761	38076052	8485657	32349406	6098254	38447660	8114049	0.825736	0.841388	0.158612
C103	C103	.	WiDiv-503	Lancaster Surecrop	Ames 19284	United States, Connecticut	NSS-Mo17	COXW.2287.6.1854.GCCAAT	SAMN01921258	PRJNA189400		2.50656	188.892	0.331947	53.4659	0.0011023		14952069	11686606	1047794	12734400	2217669	11497596	1365485	12863081	2088988	0.860288	0.893845	0.106155
C123	C123	.	WiDiv-503	C102 X C103	Ames 19313	United States, Connecticut	Mixed	COXT.2343.2.1881.GTGGCC	SAMN01921259	PRJNA189400		2.445	150.01	.	.	.		20898526	16162752	1446885	17609637	3288889	15901003	1892463	17793466	3105060	0.851422	0.893643	0.106357
C15	C15	.	WiDiv-503	Black Mexican X Spanish Gold	Ames 22016	United States, Wisconsin	Sweet corn	CNTW.2023.1.1720.GATCAG	SAMN01921260	PRJNA189400		1.8731	150.131	0.324685	46.7121	0.0011361		17963962	13418051	1678668	15096719	2867243	13219409	2038971	15258380	2705582	0.849388	0.86637	0.13363
C42	C42	.	WiDiv-503	Golden Bantam	Ames 23507	United States, Minnesota	Sweet corn	CNTY.2080.6.1742.CGATGT	SAMN01921261	PRJNA189400		1.97056	146.745	0.239176	61.0921	0.0009756		16658167	11745349	1842535	13587884	3070283	11564058	2143919	13707977	2950190	0.822898	0.843601	0.156399
C49A	C49A	.	WiDiv-503	Minnesota #13	Ames 27067	United States, Minnesota	Broad origin-public	COUW.2255.1.1837.GTAGAG	SAMN01921262	PRJNA189400		2.25739	151.486	0.229299	40.2938	0.0009833		19335236	15249972	1318248	16568220	2767016	15011319	1717714	16729033	2606203	0.86521	0.897321	0.102679
C68	C68	.	WiDiv-503	C7 outcross	Ames 22023	United States, Wisconsin	Sweet corn	COUN.2278.1.1850.AGCGCT	SAMN01921263	PRJNA189400		2.11722	170.695	0.335018	49.9741	0.00121416		10703194	8170655	751701	8922356	1780838	8035655	973872	9009527	1693667	0.841761	0.891906	0.108094
CA-4	CA-4	.	WiDiv-942	Possibly a selection from Japanese Hulless.	PI 340836	United States, Iowa	Sweet corn	8405.1.100589.GACGGA	SAMN08649673	PRJNA437324		2.28763	.	0.270229	44.6721	0.0010251		25038611	19844096	1941649	21785745	3252866	19555737	2438952	21994689	3043922	0.878431	0.889112	0.110888
CG10	CG10	.	WiDiv-503	European material	Ames 24585	Canada, Guelph	Broad origin-public	COUO.2278.2.1850.AACAAA	SAMN01921264	PRJNA189400		2.28695	137.412	0.226239	38.2311	0.0011222		18216888	14347969	1244456	15592425	2624463	14114816	1632341	15747157	2469731	0.864426	0.896341	0.103659
CG106	CG106	.	WiDiv-503	CG33 X CG34 X BSL_S4_C7 X CGSyn_A_NL	.	University of Guelph	Mixed	COUS.2278.4.1850.CACCGG	SAMN01921265	PRJNA189400		2.27486	184.219	.	.	.		12389090	9680125	894844	10574969	1814121	9513799	1150506	10664305	1724785	0.860782	0.892116	0.107884
CG108	CG108	.	WiDiv-503	Pioneer 3902	.	University of Guelph	Broad origin-public	COUN.2278.1.1850.GTGAAA	SAMN01921266	PRJNA189400		2.13167	171.628	0.320798	64.799	0.0011163		13252701	10312082	954444	11266526	1986175	10143095	1238187	11381282	1871419	0.85879	0.891208	0.108792
CG65	CG65	.	WiDiv-503	Pioneer 3803	.	University of Guelph	Mixed	CNTW.2023.1.1720.ATCACG	SAMN01921267	PRJNA189400		2.37176	184.848	.	.	.		16467726	12869810	1363026	14232836	2234890	12659555	1710467	14370022	2097704	0.872617	0.88097	0.11903
CH157	CH157	.	WiDiv-503	CH157	Ames 22441	Canada, Ontario	Broad origin-public	COUI.2279.5.1849.TAGCTT	SAMN01921268	PRJNA189400		2.14448	161.83	0.377667	66.0759	0.0010325		17567753	11952877	1061678	13014555	4553198	11748763	1395517	13144280	4423473	0.748205	0.893831	0.106169
CH701-30	CH701-30	.	WiDiv-503	.	Ames 27069	Canada, Ontario	Broad origin-public	COWF.2271.7.1846.TCGGCA	SAMN01921269	PRJNA189400		2.24015	185.7	0.264008	44.795	0.0009931		26528815	21106734	1880748	22987482	3541333	20769698	2413623	23183321	3345494	0.873892	0.89589	0.10411
CH711-10	CH711-10	.	WiDiv-942	Pioneer 3773	Ames 27018	Canada	Mixed	8405.5.100654.CTCAGA	SAMN08649707	PRJNA437324		2.23692	198.69	.	.	.		20764280	16420084	1268403	17688487	3075793	16221724	1644476	17866200	2898080	0.86043	0.907956	0.092044
CH753-4	CH753-4	.	WiDiv-503	A635 X A636	Ames 27021	Canada	SS-B14	COUN.2278.1.1850.CCTTAG	SAMN01921270	PRJNA189400		2.30852	144.256	0.263551	64.755	0.0009986		11612900	9386207	828125	10214332	1398568	9218222	1073681	10291903	1320997	0.886247	0.895677	0.104323
CH9	CH9	.	WiDiv-503	Funk=s G176	Ames 27068	Canada, Harrow	Broad origin-public	COXP.2287.2.1854.CCGCAA	SAMN01921271	PRJNA189400		2.32287	177.102	0.321317	44.2323	0.0011443		22304697	16882672	1539890	18422562	3882135	16591559	2003821	18595380	3709317	0.833698	0.892241	0.107759
Chi-tan 120	Chi-tan 120	.	WiDiv-503	M14 X Tieh133	PI 427111	China	Broad origin-public	CNTX.2080.5.1742.CTTGTA	SAMN01921272	PRJNA189400		2.29011	170.695	.	.	.		41503233	29641583	4555525	34197108	7306125	29117958	5394353	34512311	6990922	0.831557	0.843698	0.156302
CI 187-2	CI 187-2	.	WiDiv-503	Krug - Nebraska Reid strain x Iowa Gold Mine	Ames 26138	United States, Missouri	Broad origin-public	COXU.2287.5.1854.ACCGGC	SAMN01921274	PRJNA189400		2.51624	174.117	.	.	.		14777834	11699121	1122588	12821709	1956125	11498083	1443516	12941599	1836235	0.875744	0.888459	0.111541
CI 21E	CI 21E	.	WiDiv-503	CI21 X Hy	CIze 21	United States	Mixed	COXP.2287.2.1854.AGCATC	SAMN01921275	PRJNA189400		2.84739	191.374	0.485188	32.7669	0.00120185		37618559	28928190	2635310	31563500	6055059	28430663	3408381	31839044	5779515	0.846365	0.89295	0.10705
CI 28A	CI 28A	.	WiDiv-503	B2	CIze 28	United States	Broad origin-public	COXW.2287.6.1854.CGTACG	SAMN01921276	PRJNA189400		2.39605	.	.	.	.		13565144	10677549	956273	11633822	1931322	10495663	1243114	11738777	1826367	0.865363	0.894102	0.105898
CI 31A	CI 31A	.	WiDiv-503	Midland Open pollinated	.	.	Mixed	COXS.2287.3.1854.TACAGC	SAMN01921277	PRJNA189400		2.25237	168.742	.	.	.		22074698	17334513	1658836	18993349	3081349	17035196	2134759	19169955	2904743	0.868413	0.88864	0.11136
CI 3A	CI 3A	.	WiDiv-503	CI3(3) X Unknown	Ames 26116	United States, Missouri	Broad origin-public	COXU.2287.5.1854.CTGCTG	SAMN01921278	PRJNA189400		2.34879	.	.	.	.		14436870	11320355	1067997	12388352	2048518	11124248	1383335	12507583	1929287	0.866364	0.8894	0.1106
CI 40H	CI 40H	.	WiDiv-503	.	Ames 26128	United States, Missouri	Broad origin-public	COUN.2278.1.1850.ATTCCT	SAMN01921273	PRJNA189400		2.33942	180.182	0.256276	50.7532	.		13697881	10788997	966590	11755587	1942294	10602331	1269395	11871726	1826155	0.866683	0.893074	0.106926
CI 540	CI 540	.	WiDiv-942	Ill. Two-ear (from H.A. Wallace, Pioneer TEA54)	Ames 26028	United States, Missouri	SS-BSSSC0	8347.4.98832.AGAAGA	SAMN08649466	PRJNA437324		2.34051	226.685	0.314575	48.0677	0.0010915		24019874	19621368	1637777	21259145	2760729	19345085	2118289	21463374	2556500	0.893567	0.901307	0.0986932
CI 64	CI 64	.	WiDiv-503	K64 X Mo21A giving a recovered blight resistant strain of K64	Ames 19314	United States	Popcorn	COYS.2292.3.1853.AGGCCG	SAMN01921279	PRJNA189400		2.59112	191.38	.	.	.		35686248	27254993	2811564	30066557	5619691	26812791	3524957	30337748	5348500	0.850124	0.88381	0.11619
CI 82B	CI 82B	.	WiDiv-942	Pd2287-1 X R39	Ames 26135	United States, Missouri	Broad origin-public	8348.8.99000.GCAAGG	SAMN08649572	PRJNA437324		.	181.582	.	.	.		20818833	16919462	1496118	18415580	2403253	16693124	1905213	18598337	2220496	0.893342	0.89756	0.10244
CI 90C	CI 90C	.	WiDiv-503	.	Ames 22440	United States	Mixed	COXS.2287.3.1854.CCTTAG	SAMN01921280	PRJNA189400		2.43892	174.077	.	.	.		24853077	19584306	1779186	21363492	3489585	19254953	2299466	21554419	3298658	0.867274	0.893318	0.106682
CI 91B	CI 91B	.	WiDiv-503	L97 X A71	Ames 28365	United States, Maryland	Mixed	COXU.2287.5.1854.CAACTA	SAMN01921281	PRJNA189400		2.4484	177.305	0.354617	56.3097	0.0010193		15027121	12016017	1066025	13082042	1945079	11795630	1397931	13193561	1833560	0.877983	0.894044	0.105956
CL17	CL17	.	WiDiv-503	Composite (European, Howe=s Alberta and Sask. White Flints)	Ames 27024	Canada, Lethbridge	Sweet corn	COUP.2278.3.1850.TGGCGC	SAMN01921282	PRJNA189400		2.17954	103.671	0.250071	56.7238	0.000918614		20092015	15646666	1403826	17050492	3041523	15408736	1813618	17222354	2869661	0.857174	0.894694	0.105306
CL18	CL18	.	WiDiv-503	Composite (European, Howe=s Alberta and Sask. White Flints)	Ames 27025	Canada, Lethbridge	Sweet corn	COUI.2279.5.1849.ATGAGC	SAMN01921283	PRJNA189400		2.15694	120.589	0.239105	56.8249	0.00090573		22833922	15255021	1443535	16698556	6135366	15017212	1862928	16880140	5953782	0.739257	0.889638	0.110362
CL22	CL22	.	WiDiv-503	[Prides= X (New England Flint X Zachtecas 58)]	Ames 27028	Canada, Lethbridge	Sweet corn	COTC.2326.5.1870.AAGGAC	SAMN01921284	PRJNA189400		2.28154	118.175	.	.	.		18377466	14083490	1346824	15430314	2947152	13858401	1720347	15578748	2798718	0.847709	0.889571	0.110429
CL27	CL27	.	WiDiv-503	[(CO106 X CO109) X (N. England Flint OA X ACA179)]	Ames 27029	Canada, Lethbridge	Sweet corn	CNTU.2080.4.1742.TAGCTT	SAMN01921285	PRJNA189400		2.20678	118.241	0.232014	43.7813	0.000920489		14186904	10134003	1452014	11586017	2600887	9953804	1730990	11684794	2502110	0.823632	0.85186	0.14814
CM105	CM105	.	WiDiv-503	V3 X B14 (2)	PI 587124	Canada, Morden	SS-B14	COXW.2287.6.1854.GCTCCA	SAMN01921286	PRJNA189400		2.14272	162.763	.	.	.		16405007	13070644	1249322	14319966	2085041	12836194	1601909	14438103	1966904	0.880103	0.88905	0.11095
CM37	CM37	.	WiDiv-942	KE 3	Ames 20190	Canada, Morden	Broad origin-public	COXW.2287.6.1854.TCCCGA	SAMN01921288	PRJNA189400		2.15508	133.991	0.300175	53.9902	0.0010471		104722714	82416389	7360819	89777208	14945506	81013765	9609949	90623714	14099000	0.865368	0.893958	0.106042
CM48	CM48	.	WiDiv-942**	Sel. from Greece	Ames 22747	Canada, Morden	Mixed	8347.6.98866.GATGCT	SAMN08649484	PRJNA437324		2.06533	173.961	0.277969	37.519	0.0010929		28897599	23104078	1833884	24937962	3959637	22806225	2382994	25189219	3708380	0.871672	0.905396	0.0946037
CM7	CM7	.	WiDiv-503	W85 X CMV3	Ames 27070	Canada, Morden	SS-B14	COSW.2319.3.1866.AAAGCA	SAMN01921290	PRJNA189400		1.97195	143.011	0.284327	35.9888	0.0010574		16107554	12662968	1276545	13939513	2168041	12440695	1604306	14045001	2062553	0.871951	0.885774	0.114226
CM99	CM99	.	WiDiv-503	V3 X B14 (2)	Ames 27031	Canada, Morden	SS-B14	CNTO.2042.7.1728.CAGATC	SAMN01921291	PRJNA189400		2.15415	168.518	0.271686	53.6734	0.000907345		36218134	27866810	3753894	31620704	4597430	27367054	4490009	31857063	4361071	0.879589	0.859058	0.140942
CML 108	CML 108	.	WiDiv-503	Pool_44(Subtropical white-intermediate) (Population 44 is also named (AED) Tuxpeno and its compnents are AED and Tuxpe)	Ames 27082	Mexico, Federal District	Tropical	COSW.2319.3.1866.GTCCGC	SAMN01921292	PRJNA189400		.	197.224	.	.	.		17423255	13283002	1222265	14505267	2917988	13068480	1577396	14645876	2777379	0.840594	0.892298	0.107702
CML 144	CML 144	.	WiDiv-503	.	Ames 32330	Mexico, Federal District	Tropical	COYC.2270.4.1845.CCAACA	SAMN01921293	PRJNA189400		.	.	.	.	.		12035169	9199566	878123	10077689	1957480	9060409	1115777	10176186	1858983	0.845537	0.890354	0.109646
CML 154Q	CML 154Q	.	WiDiv-942	Pop_62(QPM)	Ames 27083	Mexico, Federal District	Tropical	COWB.2271.3.1846.CTAGCT	SAMN08649748	PRJNA437324		.	193.848	.	.	.		8844658	6844892	672533	7517425	1327233	6742030	846742	7588772	1255886	0.858006	0.888422	0.111578
CML 161	CML 161	.	WiDiv-503	.	.	.	Tropical	COXY.2288.1.1851.CCACGC	SAMN01921294	PRJNA189400		.	.	.	.	.		18594498	14462298	1284327	15746625	2847873	14224728	1664866	15889594	2704904	0.854532	0.895223	0.104777
CML 176	CML 176	.	WiDiv-503	.	Ames 32331	Mexico, Federal District	Tropical	COYA.2270.2.1845.GTCCGC	SAMN01921295	PRJNA189400		.	.	.	.	.		27885907	21051815	1817833	22869648	5016259	20749204	2349495	23098699	4787208	0.828329	0.898285	0.101715
CML 197	CML 197	.	WiDiv-503	.	.	.	Tropical	COXY.2288.1.1851.GGTAGC	SAMN01921296	PRJNA189400		.	.	.	.	.		9776916	7470929	679546	8150475	1626441	7352230	872362	8224592	1552324	0.841226	0.893932	0.106068
CML 202	CML 202	.	WiDiv-503	.	.	.	Tropical	COYC.2270.4.1845.AACAAA	SAMN01921297	PRJNA189400		.	.	.	.	.		13125720	10094808	902158	10996966	2128754	9935741	1159871	11095612	2030108	0.845334	0.895466	0.104534
CML 216	CML 216	.	WiDiv-503	.	.	.	Tropical	COYB.2270.3.1845.TACAGC	SAMN01921298	PRJNA189400		.	.	.	.	.		14071961	10878575	1049576	11928151	2143810	10704512	1328382	12032894	2039067	0.855097	0.889604	0.110396
CML 218	CML 218	.	WiDiv-503	[EV8730-SR(BC6)]	Ames 27086	Mexico, Federal District	Tropical	COSX.2319.4.1866.TACAGC	SAMN01921299	PRJNA189400		2.40191	209.479	.	.	.		13769939	10451848	977501	11429349	2340590	10290424	1253232	11543656	2226283	0.838323	0.891435	0.108565
CML 220	CML 220	.	WiDiv-503	EV8730-SR(BC6)]	Ames 27087	Mexico, Federal District	Tropical	COSW.2319.3.1866.CATGGC	SAMN01921300	PRJNA189400		2.32564	145.734	0.337924	51.9585	0.000944255		14783314	11271849	1024989	12296838	2486476	11097727	1321853	12419580	2363734	0.840108	0.893567	0.106433
CML 228	CML 228	.	WiDiv-503	EV88SUWAN1-SR(BC5)	Ames 27088	Mexico, Federal District	Tropical	COTB.2326.3.1870.GAATAA	SAMN01921301	PRJNA189400		2.64072	.	.	.	.		22433972	16920754	1838924	18759678	3674294	16661898	2277390	18939288	3494684	0.844224	0.879753	0.120247
CML 247	CML 247	.	WiDiv-503	Pool_24(Tropical White and its components are mainly Tuxpeno materials from Mexico and late maturity materials from Central America)	PI 595541	Mexico, Federal District	Tropical	COYP.2292.2.1853.CCTTAG	SAMN01921302	PRJNA189400		2.49057	.	.	.	.		21062962	16164508	1582515	17747023	3315939	15913377	2000019	17913396	3149566	0.850469	0.888351	0.111649
CML 251	CML 251	.	WiDiv-503	.	.	.	Tropical	COYB.2270.3.1845.ATTCCT	SAMN01921303	PRJNA189400		.	.	.	.	.		25082370	19438688	1690367	21129055	3953315	19127151	2204302	21331453	3750917	0.850456	0.896664	0.103336
CML 254	CML 254	.	WiDiv-503	Population 21:Tux.Seq.C6-149-2-BBB-##-1-BB-f . Population 21 is also named Tuxpeno-1 and its components are Tuxpeno race collections Veracruz 48, Veracruz 143, Veracruz 174, Michoacan 137, Michoacan 166, V-520C, Colima Group 1-Mix.1, and 16 families from the tropical late white dent pool (Pool 24)	PI 595542	Mexico, Federal District	Tropical	COYP.2292.2.1853.TACAGC	SAMN01921304	PRJNA189400		.	.	.	.	.		21035961	16346592	1486739	17833331	3202630	16099558	1895908	17995466	3040495	0.855462	0.894645	0.105355
CML 264	CML 264	.	WiDiv-503	Population 21:P 21C5 FS219-3-1-B-##-8-1-3-BB . Population 21 is also named Tuxpeno-1 and its components are Tuxpeno race collections Veracruz 48, Veracruz 143, Veracruz 174, Michoacan 137, Michoacan 166, V-520C, Colima Group 1-Mix.1, and 16 families from the tropical late white dent pool (Pool 24)	PI 595544	Mexico, Federal District	Tropical	COXZ.2270.1.1845.GTAGAG	SAMN01921305	PRJNA189400		2.72688	.	.	.	.		24845094	18753259	1784353	20537612	4307482	18457244	2266557	20723801	4121293	0.83412	0.89063	0.10937
CML 277	CML 277	.	WiDiv-503	Population 43: Ferke 8243-51-1-1-B-##-1-BB-# . Population 43 is also named La Posta and its components is a Tuxpeno synthetic composed of 16 inbred lines (1 ETO Blanco S1 & 15 S1s of Tuxpeo collection, formed in 1963)	PI 595550	Mexico, Federal District	Tropical	COYN.2291.7.1852.GATCAG	SAMN01921306	PRJNA189400		.	.	.	.	.		13967474	10783233	950460	11733693	2233781	10617345	1225523	11842868	2124606	0.847889	0.896518	0.103482
CML 287	CML 287	.	WiDiv-503	Population 24:(Pop.24 x Pop.27)-4-1-B-1-1-BB-## . Population 24 is also named Antigua-Veracruz 181 and its components are Tuxpeno race collections Veracruz 181 and Antigua Group-2 (Antigua collections 1D to 8D). Population 27 is also named Amarillo Cristalino-1 and its components are Tuxpeno, Cuba flints, ETO amarillo, and 15 families from the tropical late yellow flint	PI 595565	Mexico, Federal District	Tropical	COYO.2292.1.1853.AGCATC	SAMN01921307	PRJNA189400		.	.	.	.	.		30279489	21951801	1945127	23896928	6382561	21598950	2531842	24130792	6148697	0.796935	0.895078	0.104922
CML 312	CML 312	.	WiDiv-503	.	.	.	Tropical	COYT.2292.4.1853.ACAGTG	SAMN01921308	PRJNA189400		.	.	.	.	.		9253272	7152709	644450	7797159	1456113	7032232	834315	7866547	1386725	0.850137	0.893941	0.106059
CML 322	CML 322	.	WiDiv-503	Recy W.: 89[L/LMBR]17-B-5-3-1-4-B(4)	Ames 27096	Mexico, Federal District	Tropical	COSW.2319.3.1866.CCGCAA	SAMN01921309	PRJNA189400		2.52316	187.028	.	.	.		19881738	15007930	1545569	16553499	3328239	14765338	1947746	16713084	3168654	0.840625	0.88346	0.11654
CML 323	CML 323	.	WiDiv-503	Population 33: P 33c2(STE)-102-2-B-2-B-1-B*3 . Population 33 is also named Subtropical Temperate Intermediate Yellow Flint its components are yellow/orange flint segregates from the same germplasm used to form Pool 31, in addition to "Temperate yellow flint composite" (including germplasm from Europe, China, Mexico, Central and South America, and the USA), and other yellow germplasm from Europe, …	Ames 27097	Mexico, Federal District	Tropical	COXW.2287.6.1854.ATCCTA	SAMN01921310	PRJNA189400		2.47356	173.681	.	.	.		12265868	9550206	873643	10423849	1842019	9400475	1122243	10522718	1743150	0.857886	0.89335	0.10665
CML 376	CML 376	.	WiDiv-503	.	Ames 30861	Mexico, Federal District	Tropical	COXX.2287.7.1854.TTCTCC	SAMN01921311	PRJNA189400		.	.	.	.	.		14734093	11389794	1048873	12438667	2295426	11221703	1336840	12558543	2175550	0.852346	0.893551	0.106449
CML 387	CML 387	.	WiDiv-942	.	.	.	Tropical	HOHX.6397.4.44055.CAGGCG	SAMN08649791	PRJNA437324		.	.	.	.	.		14389820	10775545	907464	11683009	2706811	10593792	1190282	11784074	2605746	0.818917	0.898992	0.101008
CML 395	CML 395	.	WiDiv-942	90323(B)-1-B-1-B(4)	Ames 29393	Mexico, Federal District	Tropical	COYX.2292.7.1853.GGTAGC	SAMN08649752	PRJNA437324		.	.	.	.	.		8411066	6142356	545978	6688334	1722732	6047751	708721	6756472	1654594	0.803284	0.895105	0.104895
CML 421	CML 421	.	WiDiv-503	.	.	.	Tropical	COYO.2292.1.1853.GATGCT	SAMN01921312	PRJNA189400		.	.	.	.	.		24511090	17695138	1698015	19393153	5117937	17410586	2169479	19580065	4931025	0.798825	0.8892	0.1108
CML 444	CML 444	.	WiDiv-503	.	.	.	Tropical	COXX.2287.7.1854.CAGATC	SAMN01921313	PRJNA189400		.	.	.	.	.		22808252	17764524	1677016	19441540	3366712	17469545	2129798	19599343	3208909	0.859309	0.891333	0.108667
CML 448	CML 448	.	WiDiv-503	.	.	.	Tropical	COYW.2292.6.1853.TCGAAG	SAMN01921314	PRJNA189400		.	.	.	.	.		10851939	8385258	756731	9141989	1709950	8254207	967429	9221636	1630303	0.849769	0.895091	0.104909
CML 451	CML 451	.	WiDiv-503	.	.	.	Tropical	COYT.2292.4.1853.GTTTCG	SAMN01921315	PRJNA189400		.	.	.	.	.		8781166	6834853	560658	7395511	1385655	6727837	735239	7463076	1318090	0.849896	0.901483	0.0985169
CML 465	CML 465	.	WiDiv-503	.	.	.	Tropical	CPWX.2341.3.1879.TCCCGA	SAMN01921317	PRJNA189400		.	.	.	.	.		83918334	61705167	5915019	67620186	16298148	60663410	7648496	68311906	15606428	0.814028	0.888036	0.111964
CML 488	CML 488	.	WiDiv-503	.	.	.	Tropical	COXZ.2270.1.1845.CAGGCG	SAMN01921318	PRJNA189400		.	.	.	.	.		17115774	12997712	1298068	14295780	2819994	12796821	1635715	14432536	2683238	0.84323	0.886665	0.113335
CML 491	CML 491	.	WiDiv-503	.	.	.	Tropical	COYS.2292.3.1853.TGCTGG	SAMN01921319	PRJNA189400		.	.	.	.	.		20917082	15951236	1446338	17397574	3519508	15688932	1872663	17561595	3355487	0.839581	0.893366	0.106634
CML 496	CML 496	.	WiDiv-942	.	.	.	Tropical	COYW.2292.6.1853.CAGATC	SAMN08649751	PRJNA437324		.	.	.	.	.		8736827	6711526	608923	7320449	1416378	6605116	786526	7391642	1345185	0.846033	0.893593	0.106407
CML 504	CML 504	.	WiDiv-942	.	.	.	Tropical	COYW.2292.6.1853.AAGCGA	SAMN08649750	PRJNA437324		.	.	.	.	.		18598398	13427332	1190291	14617623	3980775	13223418	1544443	14767861	3830537	0.794039	0.895419	0.104581
CML 505	CML 505	.	WiDiv-503	.	.	.	Tropical	CPWX.2341.3.1879.CTAGCT	SAMN01921320	PRJNA189400		.	.	.	.	.		22359572	16434313	1619315	18053628	4305944	16169801	2072850	18242651	4116921	0.815877	0.886373	0.113627
CML 509	CML 509	.	WiDiv-503	.	.	.	Tropical	COYS.2292.3.1853.GTGGCC	SAMN01921321	PRJNA189400		.	.	.	.	.		15975946	12250603	1152783	13403386	2572560	12050461	1472345	13522806	2453140	0.846448	0.891121	0.108879
CML 511	CML 511	.	WiDiv-503	.	.	.	Tropical	COYT.2292.4.1853.ACCGGC	SAMN01921322	PRJNA189400		.	.	.	.	.		15866716	12337718	1032540	13370258	2496458	12145985	1347821	13493806	2372910	0.850447	0.900116	0.0998844
CML 52	CML 52	.	WiDiv-503	Population 79: Sta.Rosa 8079	PI 595561	Mexico, Federal District	Tropical	COTC.2326.5.1870.AGAAGA	SAMN01921323	PRJNA189400		.	.	.	.	.		23216842	17876979	1893880	19770859	3445983	17595363	2339894	19935257	3281585	0.858655	0.882625	0.117375
CML 91	CML 91	.	WiDiv-503	Population 42: P 42C4HC101-3-1-B . Population 42 is also named ETO Illinois and its components are ETO and Illinois/US Corn Belt components.	Ames 27079	Mexico, Federal District	Tropical	COSW.2319.3.1866.TGAATG	SAMN01921324	PRJNA189400		2.23689	207.57	.	.	.		21234418	16332691	1653708	17986399	3248019	16064444	2094103	18158547	3075871	0.855147	0.884677	0.115323
CMV3	CMV3	.	WiDiv-942	3 different sources	.	.	Broad origin-public	8405.2.100606.GATATA	SAMN08649674	PRJNA437324		2.13163	136.589	0.228163	55.6227	0.000846148		24320587	19405029	1903473	21308502	3012085	19140548	2384539	21525087	2795500	0.885056	0.88922	0.11078
CO106	CO106	.	WiDiv-503	Univ. of Wisc. CR11	Ames 27105	Canada, Ontario	Broad origin-public	COXU.2287.5.1854.ACAGTG	SAMN01921325	PRJNA189400		2.34972	173.65	0.328727	45.2219	0.0010885		19013521	14918582	1405487	16324069	2689452	14675727	1798437	16474164	2539357	0.866445	0.890833	0.109167
CO117	CO117	.	WiDiv-503	Pioneer 6124	Ames 27039	Canada,Ottawa	Broad origin-public	CNTO.2042.7.1728.TTAGGC	SAMN01921326	PRJNA189400		2.29185	135.573	0.380346	38.5406	0.00136199		21534565	15266382	3259448	18525830	3008735	15019256	3661671	18680927	2853638	0.867486	0.803989	0.196011
CO125	CO125	.	WiDiv-503	.	Ames 27106	Canada,Ottawa	Broad origin-public	COXS.2287.3.1854.ACATCT	SAMN01921327	PRJNA189400		2.17787	160.516	0.339026	43.8382	0.0010409		23755201	18663164	1781074	20444238	3310963	18353146	2291444	20644590	3110611	0.869056	0.889005	0.110995
CO158	CO158	.	WiDiv-503	Dekalb 46	Ames 27042	Canada,Ottawa	Broad origin-public	COUI.2279.5.1849.TGAATG	SAMN01921328	PRJNA189400		2.24233	146.929	0.299031	43.5941	0.0009919		23910654	16065269	1532019	17597288	6313366	15811421	1972427	17783848	6126806	0.743763	0.889089	0.110911
CO192	CO192	.	WiDiv-503	[(1S2 X 167‑8‑5) 1S2 (3)]	Ames 27043	Canada,Ottawa	Broad origin-public	COYN.2291.7.1852.GTAGAG	SAMN01921329	PRJNA189400		1.94994	149.68	.	.	.		14152297	10860224	914315	11774539	2377758	10681445	1207172	11888617	2263680	0.840049	0.89846	0.10154
CO216	CO216	.	WiDiv-503	Pride	Ames 27044	Canada,Ottawa	Broad origin-public	CNTU.2080.4.1742.GCCAAT	SAMN01921330	PRJNA189400		2.51362	181.271	0.28466	41.7438	0.0010333		31366786	22657750	2477421	25135171	6231615	22284867	3082373	25367240	5999546	0.808729	0.87849	0.12151
CO236	CO236	.	WiDiv-503	Pride 5	Ames 27046	Canada,Ottawa	Broad origin-public	CNTX.2080.5.1742.GCCAAT	SAMN01921331	PRJNA189400		2.38144	172.873	0.445799	35.0663	0.00117204		37368715	26542784	3187925	29730709	7638006	26089414	3948369	30037783	7330932	0.803822	0.868553	0.131447
CO237	CO237	.	WiDiv-503	59‑946‑1370‑7‑28 (Penn. State)	Ames 27047	Canada,Ottawa	Broad origin-public	CNTX.2080.5.1742.GGCTAC	SAMN01921332	PRJNA189400		2.3489	145.375	0.253245	52.2854	0.00107454		37081780	26365839	4084013	30449852	6631928	25898129	4832075	30730204	6351576	0.828714	0.842758	0.157242
CO245	CO245	.	WiDiv-503	Inra 260	Ames 27048	Canada,Ottawa	Sweet corn	COUO.2278.2.1850.TATAAT	SAMN01921333	PRJNA189400		2.13796	157.942	0.221694	52.1782	0.000848704		22720724	17716688	1563290	19279978	3440746	17445770	2022617	19468387	3252337	0.856856	0.896108	0.103892
CO255	CO255	.	WiDiv-503	Inra 258	Ames 27050	Canada, Ontario	Sweet corn	COSW.2319.3.1866.GATGCT	SAMN01921334	PRJNA189400		2.25522	173.339	0.360273	44.8664	0.0010506		15629652	11806324	1309103	13115427	2514225	11621672	1619139	13240811	2388841	0.84716	0.877716	0.122284
CO256	CO256	.	WiDiv-503	BSSS	Ames 27051	Canada, Ontario	SS-BSSSC0	CNTU.2080.4.1742.ATCACG	SAMN01921335	PRJNA189400		2.33277	138.492	0.28738	60.0615	0.00123992		11915567	8649300	1303092	9952392	1963175	8495575	1539974	10035549	1880018	0.842222	0.846548	0.153452
CO257	CO257	.	WiDiv-503	BSSS	Ames 27052	Canada, Ontario	SS-BSSSC0	COUO.2278.2.1850.CTTGTA	SAMN01921336	PRJNA189400		2.32396	145.942	0.34011	43.3793	0.0009989		10739457	8679224	700358	9379582	1359875	8523670	931925	9455595	1283862	0.880454	0.901442	0.098558
CO258	CO258	.	WiDiv-503	BSSS	Ames 27053	Canada, Ontario	SS-BSSSC0	CNTX.2080.5.1742.ACAGTG	SAMN01921337	PRJNA189400		2.65537	173.483	0.291249	41.7751	0.000930499		14837957	11291483	969165	12260648	2577309	11068066	1285560	12353626	2484331	0.832569	0.895937	0.104063
CQ702RC	CQ702RC	.	WiDiv-942	KS1030 X Pioneer 3535	PI 566938	United AgriSeeds, Inc.	NSS-Oh43	8404.4.100528.AATAGG	SAMN08649642	PRJNA437324		2.6285	.	0.475923	31.456	0.001098		29355024	23937959	1996242	25934201	3420823	23619767	2568092	26187859	3167165	0.892108	0.901936	0.0980642
CQ806	CQ806	.	WiDiv-942	Lynks hybrid LX4348	PI 566939	United States, Illinois	NSS-Oh43	10328.1.157079.CGCTCAT-GTACTGA	SAMN08649322	PRJNA437324		.	.	.	.	.		69963288	57053736	4896286	61950022	8013266	56210150	6273641	62483791	7479497	0.893094	0.899596	0.100404
CR 22 INBRED	CR 22 INBRED	.	WiDiv-503	.	PI 267165	Former Soviet Union	Broad origin-public	COXP.2287.2.1854.TAGCTT	SAMN01921338	PRJNA189400		2.31311	201.956	.	.	.		16605673	12587079	1103398	13690477	2915196	12380974	1447957	13828931	2776742	0.832784	0.895295	0.104705
CR14	CR14	.	WiDiv-942	from a synthetic population with the background of B73Ht(2) X CM105 X CQ187	PI 601683	The J.C. Robinson Seed Company	SS-B73	HHNW.6373.4.43144.CTTGTA	SAMN08649764	PRJNA437324		2.22576	.	0.30395	56.0275	0.0009952		20880528	17044402	1435426	18479828	2400700	16686894	1879541	18566435	2314093	0.889175	0.898767	0.101233
CR1HT	CR1HT	.	WiDiv-503	W117Ht X Mo17Ht	PI 601080	The J.C. Robinson Seed Company	NSS-Mo17	COTA.2326.1.1870.AAGACT	SAMN01921339	PRJNA189400		2.40541	172.406	0.354013	45.2204	0.0010206		14476499	10904507	1132976	12037483	2439016	10728344	1424815	12153159	2323340	0.83951	0.882762	0.117238
CS405	CS405	.	WiDiv-942	B73 X K81	PI 559916	United AgriSeeds, Inc.	Mixed	8348.5.98949.CTAGCT	SAMN08649530	PRJNA437324		2.3974	.	0.344703	40.8325	0.0010945		22784765	19641952	1543749	21185701	1599064	19290014	2011309	21301323	1483442	0.934893	0.905578	0.0944218
CS608	CS608	.	WiDiv-942	Oh514 X B68Ht X CD1	PI 5560316	United AgriSeeds, Inc.	Mixed	8348.7.98983.GACGGA	SAMN08649569	PRJNA437324		.	.	.	.	.		19356165	16738350	1308464	18046814	1309351	16434776	1697207	18131983	1224182	0.936755	0.906397	0.0936029
CSJ3	CSJ3	.	WiDiv-503	.	Ames 27057	Canada, Ontario	Broad origin-public	CNTS.2080.2.1742.TGACCA	SAMN01921340	PRJNA189400		2.1606	144.567	0.24609	69.7365	0.000791606		14872159	10813817	1107568	11921385	2950774	10630050	1410142	12040192	2831967	0.809579	0.88288	0.11712
DE1	DE1	.	WiDiv-942	P3140 X P3751	PI 606329	United States, Delaware	IDT	8348.7.98983.GAAACC	SAMN08649567	PRJNA437324		2.39389	193.402	0.346263	33.1462	0.0010144		20858453	17124930	1388433	18513363	2345090	16870581	1811687	18682268	2176185	0.895669	0.903026	0.0969736
DE2	DE2	.	WiDiv-942	P3140 X P3751	PI 606330	United States, Delaware	IDT	8348.8.99000.GCCTTA	SAMN08649574	PRJNA437324		2.24696	193.278	0.338187	38.4805	0.0010603		23462078	19230035	1600717	20830752	2631326	18942191	2092795	21034986	2427092	0.896553	0.900509	0.0994912
DE3	DE3	.	WiDiv-503	XL212 X N11a	PI 638551	United States, Delaware	NSS-Oh43	CNTS.2080.2.1742.GGCTAC	SAMN01921341	PRJNA189400		2.3807	170.695	0.269142	71.535	0.000878616		38471176	27207069	4908675	32115744	6355432	26743108	5660829	32403937	6067239	0.842291	0.825304	0.174696
DE4	DE4	.	WiDiv-503	DKXL212 X N11a	PI 638552	United States, Delaware	Mixed	COSZ.2319.6.1866.GCCTTA	SAMN01921342	PRJNA189400		2.16791	205.844	0.360397	54.0744	0.00119491		19149862	14810972	1584006	16394978	2754884	14584738	1976044	16560782	2589080	0.864799	0.880679	0.119321
DE811	DE811	.	WiDiv-503	B68 X B37Ht X C103 X Mp3204	PI 550558	United States, Delaware	SS-B14	COXS.2287.3.1854.ATTCCT	SAMN01921343	PRJNA189400		2.38764	209.693	0.306382	43.5619	0.0010313		21629590	17157375	1768288	18925663	2703927	16860051	2229774	19089825	2539765	0.882579	0.883196	0.116804
DJ7	DJ7	.	WiDiv-942	B73 X BS16_Synthetic	PI 601191	Edward J. Funk & Sons, Inc.	SS-B73	8405.3.100620.CGATGT	SAMN08649686	PRJNA437324		2.35711	206.311	.	.	.		17636663	15927020	1158711	17085731	550932	15634778	1460707	17095485	541178	0.969315	0.914556	0.085444
DK29MIBZ2	29MIBZ2	.	WiDiv-942	B87 X PH3901(2)	PI 548830	DEKALB Plant Genetics	IDT	8348.4.98932.CACTCA	SAMN08649516	PRJNA437324		2.25426	.	0.454399	38.2886	0.0011394		22538095	18580668	1412877	19993545	2544550	18314853	1867204	20182057	2356038	0.895464	0.907482	0.092518
DK2FACC	2FACC	.	WiDiv-942	4676A X PB80	PI 601808	DEKALB Plant Genetics	SS-B73	HHNZ.6374.2.43157.AGGCCG	SAMN08649766	PRJNA437324		2.34879	.	.	.	.		27723908	22146723	1959987	24106710	3617198	21665185	2562013	24227198	3496710	0.873874	0.894251	0.105749
DK2FADB	2FADB	.	WiDiv-942	4676A X PB80	PI 564751	DEKALB Plant Genetics	SS-B73	8347.5.98849.AGCGCT	SAMN08649469	PRJNA437324		.	.	.	.	.		22325221	19348311	1345770	20694081	1631140	19001771	1785771	20787542	1537679	0.931124	0.914094	0.0859058
DK2MA22	2MA22	.	WiDiv-942	4780 (A2F X MDF-13A) X 5P9-1 (A295 X 3J3)	PI 601560	DEKALB Plant Genetics	Mixed	8373.8.99700.AGAAGA	SAMN08649629	PRJNA437324		2.34879	.	0.307581	43.9728	0.0010298		23677973	19206444	1802572	21009016	2668957	18914649	2289476	21204125	2473848	0.895521	0.892027	0.107973
DK2MCDB	2MCDB	.	WiDiv-942	2MA22 X related to 4780	PI 565088	DEKALB Plant Genetics	NSS-Oh43	8373.5.99652.AGTCAA	SAMN08649584	PRJNA437324		.	.	.	.	.		28411717	23363237	1761815	25125052	3286665	23013936	2339617	25353553	3058164	0.892363	0.90772	0.0922797
DK3IBZ2	3IBZ2	.	WiDiv-942	IBC2 X ZZZ38	PI 554616	DEKALB Plant Genetics	Mixed	8348.3.98917.TGACCA	SAMN08649507	PRJNA437324		2.44331	.	0.408371	36.7379	0.00117988		28671867	23479121	1938403	25417524	3254343	23128670	2514749	25643419	3028448	0.894376	0.901934	0.0980661
DK3IIH6	3IIH6	.	WiDiv-942	Pioneer 3737	PI 564754	DEKALB Plant Genetics	IDT	8410.4.100757.ATGTCA	SAMN08649740	PRJNA437324		2.64072	.	0.373527	40.1442	0.00119374		34112344	27840419	2290071	30130490	3981854	27487725	2923938	30411663	3700681	0.891515	0.903855	0.0961453
DK3IJI1	3IJI1	.	WiDiv-942	IBI8 X Pioneer 3603	PI 564753	DEKALB Plant Genetics	IDT	8348.6.98966.ACAAAC	SAMN08649548	PRJNA437324		.	.	.	.	.		23603166	19131093	1592401	20723494	2879672	18884950	2093155	20978105	2625061	0.888784	0.900222	0.0997781
DK4676A	4676A	.	WiDiv-503	1067-1x (B-line Composite)	PI 601300	DEKALB Plant Genetics	Mixed	COXO.2287.1.1854.GATCAG	SAMN01921344	PRJNA189400		2.41777	184.693	0.416442	39.9667	0.0011495		21968946	17268465	1567767	18836232	3132714	16965497	2028894	18994391	2974555	0.864602	0.893185	0.106815
DK6F545	6F545	.	WiDiv-942	4682 X 88051B	PI 583755	United States	SS-B73	10332.3.157028.GAGATTC-TATAGCC	SAMN08649367	PRJNA437324		.	.	.	.	.		26640014	23178161	1911567	25089728	1550286	22742701	2439158	25181859	1458155	0.945264	0.903138	0.0968617
DK6F629	6F629	.	WiDiv-942	88051B X 4608H	PI 546483	DEKALB Plant Genetics	Mixed	8347.6.98866.TGCTGG	SAMN08649492	PRJNA437324		2.207	.	0.351065	40.2914	0.00123953		28334559	23400778	2386813	25787591	2546968	23013004	2922014	25935018	2399541	0.915314	0.887333	0.112667
DK6M502	6M502	.	WiDiv-942	MAWU X 4913	PI 601561	DEKALB Plant Genetics	Mixed	HHPP.6373.7.43147.AAAGCA	SAMN08649774	PRJNA437324		2.44331	.	0.27912	54.4127	0.00107677		12780451	9636603	998931	10635534	2144917	9470641	1260522	10731163	2049288	0.839654	0.882536	0.117464
DK6M502A	6M502A	.	WiDiv-942	MAWU X 4913	PI 546484	DEKALB Plant Genetics	Mixed	8347.4.98832.ACCGGC	SAMN08649463	PRJNA437324		2.30152	.	0.395002	40.4491	0.0010143		27776070	22685271	1678213	24363484	3412586	22367138	2220901	24588039	3188031	0.885224	0.909676	0.0903244
DK78002A	78002A	.	WiDiv-942	B73 X A634 (Mt42 X B14 BC3)	PI 601301	DEKALB Plant Genetics	SS-B73	HOCN.6397.4.44055.CCAACA	SAMN08649775	PRJNA437324		2.48958	181.893	0.462887	34.441	0.00118942		17724319	14825994	1246823	16072817	1651502	14494111	1630952	16125063	1599256	0.909771	0.898856	0.101144
DK78004	78004	.	WiDiv-942	B73 X A634	PI 601210	DEKALB Plant Genetics	SS-B73	8373.7.99684.CATTTT	SAMN08649606	PRJNA437324		2.53784	.	0.371716	41.1487	0.0009873		27840869	24264652	1788726	26053378	1787491	23794228	2352587	26146815	1694054	0.939152	0.910024	0.089976
DK78010	78010	.	WiDiv-942	B73 X A634(Mt42 X B14 BC3)	PI 601211	DEKALB Plant Genetics	SS-B73	8373.5.99652.TGACCA	SAMN08649591	PRJNA437324		2.13811	161.519	0.338312	45.3405	0.00118729		28269812	24806859	1795106	26601965	1667847	24339281	2370541	26709822	1559990	0.944818	0.911248	0.0887517
DK78371A	78371A	.	WiDiv-503	4726 (H4106 X 4301) X Iowa long ear	PI 601438	DEKALB Plant Genetics	NSS-Oh43	COUP.2278.3.1850.GTTTCG	SAMN01921345	PRJNA189400		2.48442	193.869	0.322464	43.6639	0.00122646		14373452	11127756	1116179	12243935	2129517	10945254	1418859	12364113	2009339	0.860205	0.885244	0.114756
DK78551S	78551S	.	WiDiv-942	78060A X LH38	PI 601562	DEKALB Plant Genetics	NSS-Oh43	8348.7.98983.ATACGG	SAMN08649558	PRJNA437324		2.25426	.	0.350625	55.6513	0.00106232		23912615	19294752	1910795	21205547	2707068	19028366	2387626	21415992	2496623	0.895594	0.888512	0.111488
DK83IBI3	83IBI3	.	WiDiv-942	IBC2 X IBI2	PI 555651	DEKALB Plant Genetics	IDT	8347.5.98849.GACGGA	SAMN08649482	PRJNA437324		.	.	.	.	.		23810505	18667389	1514493	20181882	3628623	18410285	1969890	20380175	3430330	0.855932	0.903343	0.0966572
DK84BRQ4	84BRQ4	.	WiDiv-942	Pioneer Hybrid 3378 X Pioneer Hybrid 3475	PI 583756	DEKALB Plant Genetics	SS-B37	10332.2.157021.GAGATTC-ATAGAGG	SAMN08649363	PRJNA437324		.	.	.	.	.		26704458	18826845	5597853	24424698	2279760	18538810	6028975	24567785	2136673	0.919988	0.754598	0.245402
DK84QAB1	84QAB1	.	WiDiv-942	Pioneer Hybrid 3378 X Pioneer Hybrid 3475	PI 583757	DEKALB Plant Genetics	SS-B37	10332.5.157042.GAGATTC-CCTATCC	SAMN08649372	PRJNA437324		.	.	.	.	.		40609338	29851775	7199360	37051135	3558203	29391866	7929208	37321074	3288264	0.919027	0.787541	0.212459
DK87916W	87916W	.	WiDiv-942	B73 X W37-2 -B1-1-B1	PI 601563	DEKALB Plant Genetics	SS-B73	8348.6.98966.AGAAGA	SAMN08649553	PRJNA437324		2.53784	.	0.309053	48.0018	0.00120328		21067496	18587454	1387725	19975179	1092317	18222001	1815917	20037918	1029578	0.95113	0.909376	0.090624
DK8F196	8F196	.	WiDiv-942	FBDD X 87901A	PI 583766	DEKALB Plant Genetics	SS-B73	10332.4.157035.GAGATTC-GGCTCTG	SAMN08649369	PRJNA437324		.	.	.	.	.		24842913	19747979	4083701	23831680	1011233	19361877	4518076	23879953	962960	0.961238	0.8108	0.1892
DK8M116	8M116	.	WiDiv-942	MBNS X M103	PI 583767	DEKALB Plant Genetics	Mixed	10332.7.157056.GAGATTC-AGGCGAA	SAMN08649380	PRJNA437324		.	.	.	.	.		22635922	17963792	1987736	19951528	2684394	17714129	2423984	20138113	2497809	0.889653	0.879632	0.120368
DK8M129	8M129	.	WiDiv-942	78060A X 88144	PI 565087	DEKALB Plant Genetics	Mixed	8348.5.98949.CCAACA	SAMN08649528	PRJNA437324		.	.	.	.	.		24794964	20166466	1672539	21839005	2955959	19873271	2167271	22040542	2754422	0.888912	0.901669	0.0983311
DK91IFC2	91IFC2	.	WiDiv-942	FR23 (A654 X M017) X IBC2(2)	PI564750	DEKALB Plant Genetics	IDT	8347.5.98849.CCTTAG	SAMN08649477	PRJNA437324		2.49057	.	0.301707	43.6233	0.0010173		21074394	16316831	2280175	18597006	2477388	16097242	2676664	18773906	2300488	0.89084	0.857426	0.142574
DKAQA3	AQA3	.	WiDiv-942	ABA10 X FBAB	PI 564749	DEKALB Plant Genetics	SS-B14	10328.3.157093.TCCGGAG-CCTATCC	SAMN08649334	PRJNA437324		2.11247	.	0.244459	59.9168	0.0011185		60565945	48580753	5623934	54204687	6361258	47850214	6784560	54634774	5931171	0.902071	0.87582	0.12418
DKF118	F118	.	WiDiv-942	B73 X T220	PI 555462	DEKALB Plant Genetics	SS-B73	8347.6.98866.GATATA	SAMN08649483	PRJNA437324		.	.	.	.	.		27859010	24030862	1629145	25660007	2199003	23595983	2167051	25763034	2095976	0.924765	0.915885	0.0841147
DKF274	F274	.	WiDiv-942	(4603 X 4608H) X LH132	PI 583760	DEKALB Plant Genetics	SS-B37	10328.1.157079.GAGATTC-CAGGACG	SAMN08649323	PRJNA437324		.	.	.	.	.		59646984	49447167	5397265	54844432	4802552	48630373	6525379	55155752	4491232	0.924703	0.881692	0.118308
DKFBHJ	FBHJ	.	WiDiv-503	FBAB(B14 X LH43) X B84(BS13)	PI 601439	DEKALB Plant Genetics	SS-B14	COUN.2278.1.1850.CATTTT	SAMN01921346	PRJNA189400		1.95902	210.355	.	.	.		21623648	17422048	1601801	19023849	2599799	17105605	2058565	19164170	2459478	0.88626	0.892583	0.107417
DKFBLA	FBLA	.	WiDiv-942	1094-H (B14 and Mt42 background) X A656 (B14 and Mt42 background	PI 546482	DEKALB Plant Genetics	SS-B14	8348.5.98949.TACAGC	SAMN08649535	PRJNA437324		2.207	.	0.309308	57.1877	0.00121579		21809177	18354391	1402214	19756605	2052572	18078996	1843024	19922020	1887157	0.91347	0.907488	0.0925119
DKFBLL	FBLL	.	WiDiv-942	(B73 X CM105) X PB80	PI 546481	DEKALB Plant Genetics	SS-B73	10347.5.157923.GAATTCG-GTACTGA	SAMN08649434	PRJNA437324		.	.	.	.	.		53806529	47537259	3509349	51046608	2759921	46589770	4603970	51193740	2612789	0.951441	0.910068	0.0899323
DKHB8229	HB8229	.	WiDiv-942	8200 X A634H	PI 601564	DEKALB Plant Genetics	SS-B14	8373.7.99684.TATAAT	SAMN08649613	PRJNA437324		2.30152	.	0.398023	41.0248	0.00132867		26426701	21616570	1728782	23345352	3081349	21295661	2266997	23562658	2864043	0.891623	0.903789	0.0962114
DKHBA1	HBA1	.	WiDiv-503	PH3195 X PH3199	PI 601172	DEKALB Plant Genetics	Mixed	COSO.2253.2.1833.GATCAG	SAMN01921347	PRJNA189400		2.38195	191.847	0.326249	54.3092	0.000950476		11395617	8837674	900984	9738658	1656959	8709250	1135039	9844289	1551328	0.863866	0.884701	0.115299
DKIB014	IB014	.	WiDiv-942**	H99 X PH3901(2)	PI 601208	DEKALB Plant Genetics	IDT	10332.8.157063.AGCGATA-AGGCGAA	SAMN08649382	PRJNA437324		2.45621	179.871	0.316961	38.3147	0.00120269		29364885	24169661	2166693	26336354	3028531	23814831	2756266	26571097	2793788	0.90486	0.896268	0.103732
DKIB02	IB02	.	WiDiv-503	P3901 X 7309B	PI 601457	DEKALB Plant Genetics	IDT	CNTX.2080.5.1742.CAGATC	SAMN01921349	PRJNA189400		2.24161	180.027	0.322644	51.25	0.0010223		110636428	76328104	13139777	89467881	21168547	75046556	15260888	90307444	20328984	0.816254	0.831012	0.168988
DKIBB14	IBB14	.	WiDiv-942	P3710 X P3732	PI 601565	DEKALB Plant Genetics	IDT	8405.6.100671.AGATAG	SAMN08649718	PRJNA437324		2.2001	.	.	.	.		19338525	16035222	1172802	17208024	2130501	15796912	1544137	17341049	1997476	0.89671	0.910955	0.0890452
DKIBB15	IBB15	.	WiDiv-942	J6(2) X W70884	PI 601458	DEKALB Plant Genetics	IDT	HHBU.6373.4.43144.TTAGGC	SAMN08649753	PRJNA437324		2.53784	.	0.263894	43.7677	0.0010976		20838972	15884266	1466851	17351117	3487855	15609431	1912494	17521925	3317047	0.840825	0.890851	0.109149
DKIBC2	IBC2	.	WiDiv-942	J6(2) X Mo17Ht	PI 601459	DEKALB Plant Genetics	IDT	HSWZ.6397.3.44054.CGTACG	SAMN08649802	PRJNA437324		2.34879	.	0.254212	52.171	0.000995		20077639	15207216	1578271	16785487	3292152	14931131	2013889	16945020	3132619	0.843975	0.881152	0.118848
DKLIBC 4	LIBC 4	.	WiDiv-942	hybrid 3901	PI 555650	DEKALB Plant Genetics	IDT	8405.7.100688.GAATAA	SAMN08649728	PRJNA437324		2.207	.	0.439152	47.7861	.		20347590	16526866	1254338	17781204	2566386	16291913	1655080	17946993	2400597	0.882021	0.90778	0.0922205
DKMBNA	MBNA	.	WiDiv-942**	Mo17-H (187-2 X C103/Ht) X MDA-28 (BPA X E00M Comp)	PI 601209	DEKALB Plant Genetics	NSS-Mo17	8404.5.100541.ATCCTA	SAMN08649649	PRJNA437324		2.25728	189.669	0.280959	59.3366	0.0009856		22646826	18067464	1751062	19818526	2828300	17831755	2188507	20020262	2626564	0.884021	0.890685	0.109315
DKMBPM	MBPM	.	WiDiv-942**	Composite_400M	PI 601440	United States	Mixed	8405.7.100688.CCGCAA	SAMN08649725	PRJNA437324		2.22331	203.2	0.283944	58.9937	0.0011411		19272297	15730643	1152911	16883554	2388743	15516502	1519969	17036471	2235826	0.883988	0.910781	0.0892185
DKMBST	MBST	.	WiDiv-942	LH38 X 4726-1	PI 601566	DEKALB Plant Genetics	NSS-Oh43	8373.6.99667.CACGAT	SAMN08649596	PRJNA437324		2.44331	.	0.354153	38.1262	0.0010096		23656340	19194562	1581231	20775793	2880547	18929060	2050450	20979510	2676830	0.886845	0.902264	0.0977358
DKMBUB	MBUB	.	WiDiv-942	LH38 X MANS	PI 548839	DEKALB Plant Genetics	NSS-Oh43	8405.7.100688.ATCCTA	SAMN08649723	PRJNA437324		2.34879	.	0.296303	42.7672	0.00092088		19074602	15493548	1245129	16738677	2335925	15281564	1615143	16896707	2177895	0.885822	0.904411	0.0955892
DKMBWZ	MBWZ	.	WiDiv-942	DKHBA1 X DKIB014	PI 564748	DEKALB Plant Genetics	IDT	8405.6.100671.AACTTG	SAMN08649711	PRJNA437324		2.49057	.	0.288383	52.5931	0.0011064		25347972	20739829	1614850	22354679	2993293	20458870	2100968	22559838	2788134	0.890006	0.906871	0.0931287
DKMBZA	MBZA	.	WiDiv-942	HBA1 X IB014	PI 583762	DEKALB Plant Genetics	IDT	10328.1.157079.ATTCAGA-ATAGAGG	SAMN08649321	PRJNA437324		.	.	.	.	.		65297469	47133012	11342937	58475949	6821520	46456369	12455622	58911991	6385478	0.902209	0.788572	0.211428
DKMDF-13D	MDF-13D	.	WiDiv-942**	H4101 (Oh45 X C103) X 800M (Lancaster Composite)	PI 600956	DEKALB Plant Genetics	NSS-Oh43	8348.5.98949.TATAAT	SAMN08649536	PRJNA437324		2.31046	187.492	0.357775	43.8645	0.0010984		24444374	19670858	1692543	21363401	3080973	19396636	2211889	21608525	2835849	0.883988	0.897638	0.102362
DKMM402A	MM402A	.	WiDiv-942	LH38 X MANS	PI 554615	DEKALB Plant Genetics	NSS-Oh43	10328.5.157107.GAATTCG-GTACTGA	SAMN08649344	PRJNA437324		.	.	.	.	.		61168169	48017148	5436810	53453958	7714211	47317223	6646615	53963838	7204331	0.882221	0.876832	0.123168
DKMM501D	MM501D	.	WiDiv-942	LH38 X 88121A	PI 564752	DEKALB Plant Genetics	NSS-Oh43	10328.7.157121.TCCGGAG-ATAGAGG	SAMN08649353	PRJNA437324		2.49057	.	0.283517	48.3758	0.00117299		63248570	51123055	4028294	55151349	8097221	50418767	5246791	55665558	7583012	0.880108	0.905744	0.0942556
DKNL001	NL001	.	WiDiv-942	1089H X A634 X B73	PI 546485	DEKALB Plant Genetics	SS-B73	8348.8.99000.TGAATG	SAMN08649578	PRJNA437324		.	.	.	.	.		20619804	18112557	1388209	19500766	1119038	17754065	1816849	19570914	1048890	0.949132	0.907166	0.0928341
DKPB80	PB80	.	WiDiv-942**	10670-1 X B73 X B73Ht	PI 601441	DEKALB Plant Genetics	SS-B73	8347.3.98815.TCATTC	SAMN08649453	PRJNA437324		2.75069	196.178	0.381052	40.7908	0.001154		28649431	25683843	1720202	27404045	1245386	25152837	2292366	27445203	1204228	0.957967	0.916475	0.0835252
DKWDAD1	WDAD1	.	WiDiv-942	LH119 X 78008	PI 583763	DEKALB Plant Genetics	SS-B73	10328.2.157086.ATTCAGA-CCTATCC	SAMN08649326	PRJNA437324		.	.	.	.	.		58871405	47241814	8963845	56205659	2665746	46315135	10014027	56329162	2542243	0.956817	0.822223	0.177777
E2558W	E2558W	.	WiDiv-503	M162W^3.N6	Ames 27110	South Africa	Mixed	COXP.2287.2.1854.GATGCT	SAMN01921354	PRJNA189400		2.80314	173.254	0.318829	33.3468	0.0011574		16878790	12743270	1188503	13931773	2947017	12539827	1532682	14072509	2806281	0.833739	0.891087	0.108913
E8501	E8501	.	WiDiv-942	387 X FRMo17	PI 601724	Novartis Seeds, Inc.	NSS-Mo17	HSXU.6385.5.43510.AGGCCG	SAMN08649806	PRJNA437324		2.25187	.	0.270238	30.4752	0.000734499		15265446	11514561	1171106	12685667	2579779	11306895	1498027	12804922	2460524	0.838817	0.883012	0.116988
EAST 028	EAST 028	.	WiDiv-503	.	Ames 2330	China	Broad origin-public	COYI.2273.1.1844.TCGGCA	SAMN01921355	PRJNA189400		2.23528	143.233	0.285206	48.2652	0.00122783		17728099	13482086	1252149	14734235	2993864	13269002	1630190	14899192	2828907	0.840428	0.890585	0.109415
Eng-Li Chih	Eng-Li Chih	.	WiDiv-503	.	PI 427109	China	Broad origin-public	COUP.2278.3.1850.ATACGG	SAMN01921356	PRJNA189400		2.45474	179.249	0.274371	53.4037	0.000897275		24227134	18923396	1695005	20618401	3608733	18609976	2199855	20809831	3417303	0.858947	0.894288	0.105712
EP1	EP1	.	WiDiv-503	Lizargarate	Ames 27111	United States, North Carolina	Sweet corn	COSW.2319.3.1866.AGCATC	SAMN01921357	PRJNA189400		2.09656	140.419	0.298508	51.8796	0.00118123		16738810	12778410	1158108	13936518	2802292	12572054	1507857	14079911	2658899	0.841154	0.892907	0.107093
F115	F115	.	WiDiv-503	Ia 153	PI 257513	France, Puy-de-Dome	Broad origin-public	CNTO.2042.7.1728.GGCTAC	SAMN01921358	PRJNA189400		2.12051	147.677	.	.	.		26471148	20125907	2501391	22627298	3843850	19771877	3079629	22851506	3619642	0.863261	0.865233	0.134767
F2	F2	.	WiDiv-942	Open Pollinated Lacaune	PI 257506	France, Peronne	Sweet corn	8373.5.99652.TAGCTT	SAMN08649590	PRJNA437324		.	.	.	.	.		30043192	24141708	2069409	26211117	3832075	23808853	2649984	26458837	3584355	0.880693	0.899845	0.100155
F2834T	F2834T	.	WiDiv-503	Teko Yellow	Ames 27112	South Africa	Tropical	COSX.2319.4.1866.TTAGGC	SAMN01921359	PRJNA189400		2.6851	173.227	0.3662	48.6323	0.00123443		11436657	8671021	771764	9442785	1993872	8536786	1005700	9542486	1894171	0.834377	0.894608	0.105392
F42	F42	.	WiDiv-942	B73 mutation selection	PI 601026	FFR Cooperative	SS-B73	8347.6.98866.GCACTT	SAMN08649486	PRJNA437324		2.4984	172.406	0.437472	38.7818	0.00118278		32680673	29488436	2251141	31739577	941096	28847520	2906736	31754256	926417	0.971652	0.908462	0.0915385
F431	F431	.	WiDiv-503	Blanc de Chalosse X American hybrid	PI 257515	France, Montpellier	Mixed	COUN.2278.1.1850.TGCCAT	SAMN01921360	PRJNA189400		2.21579	158.533	0.236058	50.3239	0.000778623		25838181	19956258	1816649	21772907	4065274	19631419	2364583	21996002	3842179	0.851298	0.892499	0.107501
F44	F44	.	WiDiv-503	Smith (old Florida variety)	Ames 7870	United States, Florida	Mixed	COSX.2319.4.1866.ACATCT	SAMN01921361	PRJNA189400		2.177	169.538	.	.	.		18506427	14172841	1587008	15759849	2746578	13933623	1970792	15904415	2602012	0.8594	0.876085	0.123915
F7	F7	.	WiDiv-503	Open Pollinated Lacaune	PI 257507	France ,Peronne	Sweet corn	COWB.2271.3.1846.ATCCTA	SAMN01921362	PRJNA189400		1.99963	130.943	0.221672	68.2954	0.000902064		25598461	19870000	1873602	21743602	3854859	19576744	2382858	21959602	3638859	0.857849	0.891489	0.108511
FC46	FC46	.	WiDiv-503	Bresse	PI 257517	France	Sweet corn	COYW.2292.6.1853.ATCTAT	SAMN01921363	PRJNA189400		2.15483	153.102	.	.	.		45421002	34634973	3384044	38019017	7401985	34132547	4273747	38406294	7014708	0.845562	0.888723	0.111277
Fe	Fe	.	WiDiv-942	Reid Yellow Dent	Ames 30938	United States, Indiana	Mixed	10347.1.157895.TCCGGAG-TATAGCC	SAMN08649414	PRJNA437324		.	.	.	.	.		52432104	43578146	3226556	46804702	5627402	42933619	4238812	47172431	5259673	0.899686	0.910142	0.0898578
FR19	FR19	.	WiDiv-503	W438 X A635	PI 600772	Illinois Foundation Seeds, Inc.	Mixed	CNTW.2023.1.1720.TGACCA	SAMN01921364	PRJNA189400		2.12802	179.56	0.226516	67.7263	0.0010204		11298512	8738899	756552	9495451	1803061	8585918	985866	9571784	1726728	0.847172	0.897003	0.102997
G22 T122	T122	.	WiDiv-503	.	PI 340821	Romania	Sweet corn	CNTW.2023.1.1720.ACTTGA	SAMN01921365	PRJNA189400		2.07779	146.304	0.224541	60.1618	0.0010039		22930870	17091067	2294898	19385965	3544905	16844734	2745070	19589804	3341066	0.854298	0.859873	0.140127
G3 T5a	T5a	.	WiDiv-503	.	PI 340818	Romania	Sweet corn	COXX.2287.7.1854.AAGCGA	SAMN01921366	PRJNA189400		2.1276	154.724	.	.	.		18161847	13654630	1322011	14976641	3185206	13452318	1673845	15126163	3035684	0.832854	0.889341	0.110659
GE129	GE129	.	WiDiv-503	Neal Paymaster	Ames 10256	United States, Georgia	Broad origin-public	COYH.2270.7.1845.ATGTCA	SAMN01921368	PRJNA189400		2.49257	184.382	0.348647	49.421	0.0009729		25874906	20335039	1750625	22085664	3789242	20003973	2281508	22285481	3589425	0.861278	0.897624	0.102376
GE54	GE54	.	WiDiv-503	Good Golden	Ames 10254	United States, Georgia	Mixed	CNTY.2080.6.1742.ACAGTG	SAMN01921369	PRJNA189400		2.75618	154.987	.	.	.		14956975	10631651	1353382	11985033	2971942	10452478	1642232	12094710	2862265	0.808633	0.864219	0.135781
H105W	H105W	.	WiDiv-942	.	PI 587127	United States, Indiana	SS-B14	10328.2.157086.ATTCAGA-GGCTCTG	SAMN08649327	PRJNA437324		2.1785	176.294	0.246777	58.8554	0.0010558		62980865	45839169	11519072	57358241	5622624	45140180	12583978	57724158	5256707	0.916535	0.781998	0.218002
H110	H110	.	WiDiv-503	Oh514/PI 209135, selection Mb.27-12	PI 550526	United States, Indiana	Mixed	COSZ.2319.6.1866.CTGCTG	SAMN01921370	PRJNA189400		2.49441	206.777	0.349259	41.3369	0.0010008		22607011	17627016	1812211	19439227	3167784	17344567	2273058	19617625	2989386	0.867767	0.884132	0.115868
H113	H113	.	WiDiv-503	H60 X H55	Ames 26803	United States, Indiana	Mixed	CNTW.2023.1.1720.ACAGTG	SAMN01921371	PRJNA189400		2.38133	146.619	0.282885	49.1375	0.0010872		18566627	14599459	1084215	15683674	2882953	14356001	1473825	15829826	2736801	0.852596	0.906896	0.0931043
H114	H114	.	WiDiv-503	Illinois Syn. 60B	Ames 22751	United States, Indiana	SS-B37	CNTT.2080.3.1742.CAGATC	SAMN01921372	PRJNA189400		2.28423	163.541	0.358784	39.7403	0.00126085		15275936	10597769	1993641	12591410	2684526	10418982	2266063	12685045	2590891	0.830394	0.821359	0.178641
H121	H121	.	WiDiv-503	Syn. HCBSA	Ames 26804	United States, Indiana	Mixed	COUO.2278.2.1850.CGAGAA	SAMN01921373	PRJNA189400		2.53297	168.518	0.45355	38.9748	0.0011344		18504972	14430518	1340262	15770780	2734192	14194272	1726105	15920377	2584595	0.86033	0.891579	0.108421
H122w	H122w	.	WiDiv-503	74‑R336 X FR805 X B73(2)	Ames 26805	United States, Indiana	SS-B73	CNTO.2042.7.1728.GCCAAT	SAMN01921374	PRJNA189400		2.51606	203.2	0.362238	40.4767	0.0011671		26168284	20842208	2828358	23670566	2497718	20426316	3343783	23770099	2398185	0.908355	0.859328	0.140672
H124w	H124w	.	WiDiv-503	H white Syn. D	Ames 26806	United States, Indiana	Mixed	CNTY.2080.6.1742.CAGATC	SAMN01921375	PRJNA189400		2.49688	189.047	0.334331	45.5345	0.00107551		19609765	14396958	1669123	16066081	3543684	14161571	2048050	16209621	3400144	0.82661	0.873652	0.126348
H14	H14	.	WiDiv-503	Lancaster Synthetic	Ames 26774	United States, Indiana	Mixed	COUH.2279.7.1849.CCCATG	SAMN01921376	PRJNA189400		2.47836	183.915	.	.	.		22813471	17544631	1732500	19277131	3536340	17256764	2216702	19473466	3340005	0.853595	0.886168	0.113832
H49	H49	.	WiDiv-503	.	Ames 26787	United States, Indiana	NSS-Oh43	COSX.2319.4.1866.GGCTAC	SAMN01921377	PRJNA189400		2.37893	182.36	0.306292	58.9539	0.000928918		13230712	10264394	917283	11181677	2049035	10101975	1188384	11290359	1940353	0.853345	0.894743	0.105257
H5	H5	.	WiDiv-503	Sel. Minnesota 22‑35 (Funk Yellow Dent)	Ames 26772	United States, Indiana	Broad origin-public	COXP.2287.2.1854.CGATGT	SAMN01921378	PRJNA189400		2.50855	198.846	0.310039	45.2373	0.00123447		13544193	10187328	972013	11159341	2384852	10017591	1252136	11269727	2274466	0.832071	0.888894	0.111106
H52	H52	.	WiDiv-503	38‑11(2) X L97	Ames 26790	United States, Indiana	Broad origin-public	COUO.2278.2.1850.AGGCCG	SAMN01921379	PRJNA189400		2.32419	190.54	0.302564	59.2449	0.001057		15933636	12510032	1081249	13591281	2342355	12307214	1416036	13723250	2210386	0.861275	0.896815	0.103185
H71	H71	.	WiDiv-503	W22(2) X NC24	Ames 26793	United States, Indiana	Broad origin-public	CNTO.2042.7.1728.TGACCA	SAMN01921380	PRJNA189400		2.61695	182.738	0.34567	47.9067	0.000983		27720072	20246338	2671378	22917716	4802356	19907146	3210367	23117513	4602559	0.833963	0.861128	0.138872
H84	H84	.	WiDiv-503	B37 X GE440 X HtHt	PI 587128	United States, Indiana	SS-B37	COXT.2343.2.1881.TATAAT	SAMN01921381	PRJNA189400		2.2931	198.846	0.27661	51.9366	0.0009908		24004216	19008457	1923594	20932051	3072165	18692639	2423541	21116180	2888036	0.879686	0.885228	0.114772
H91	H91	.	WiDiv-503	[(B14 X GE440) B14 (4)] HtHt	Ames 27114	United States, North Carolina	SS-B14	COYO.2292.1.1853.ATGAGC	SAMN01921382	PRJNA189400		2.50115	187.402	0.42349	51.0468	0.0011307		18305562	13861654	1390085	15251739	3053823	13616022	1756874	15372896	2932666	0.839794	0.885716	0.114284
H95	H95	.	WiDiv-503	Oh43 X C.I.90A	Ames 19319	United States, Indiana	NSS-Oh43	COYX.2292.7.1853.CTCAGA	SAMN01921383	PRJNA189400		2.71872	172.25	0.319211	41.8202	0.000887223		40908496	30117719	2629711	32747430	8161066	29636493	3454371	33090864	7817632	0.8089	0.89561	0.10439
H96	H96	.	WiDiv-503	H55 X H56	Ames 26797	United States, Indiana	Mixed	COSO.2253.2.1833.ACTTGA	SAMN01921384	PRJNA189400		2.49819	191.38	0.293794	53.4931	0.0010293		14001294	10958226	1144817	12103043	1898251	10777483	1426338	12203821	1797473	0.871621	0.883124	0.116876
H99	H99	.	WiDiv-503	Illinois Syn. 60C	PI 587129	United States, Indiana	Mixed	CPWX.2341.3.1879.AAGACT	SAMN01921385	PRJNA189400		2.42051	138.649	0.283938	48.9151	0.0011112		27099787	20076637	2028903	22105540	4994247	19730204	2601862	22332066	4767721	0.824068	0.883492	0.116508
Hi26	Hi26	.	WiDiv-503	Sister line (MV conversion) of CIZIE (=K577CxHy)BC2	PI 593008	United States, Hawaii	Mixed	COSO.2253.2.1833.CGATGT	SAMN01921386	PRJNA189400		2.53818	.	0.29902	47.5126	0.00119441		14977174	11516860	1453740	12970600	2006574	11332184	1749794	13081978	1895196	0.873461	0.866244	0.133756
Hi28	Hi28	.	WiDiv-503	Sister line (MV conversion) of CM105 (India), (=Peru 330##329C#	PI 593010	United States, Hawaii	Tropical	CNTW.2023.1.1720.TAGCTT	SAMN01921387	PRJNA189400		2.51317	195.837	0.291566	45.5	0.00106955		18667059	14158223	1653258	15811481	2855578	13908793	2040574	15949367	2717692	0.854412	0.872059	0.127941
HP301	HP301	.	WiDiv-503	Supergold	PI 587131	United States, Indiana	Popcorn	COXZ.2270.1.1845.ACTGAT	SAMN01921388	PRJNA189400		2.17854	198.892	0.303539	56.1521	0.0011315		28174542	21160773	2439231	23600004	4574538	20826943	2988982	23815925	4358617	0.845299	0.874496	0.125504
HP72-11	HP72-11	.	WiDiv-503	C103 X popcorn	PI 542777	United States, Indiana	Popcorn	COYF.2270.5.1845.ACCGGC	SAMN01921389	PRJNA189400		2.3405	169.295	0.355295	42.4881	0.001108		19403211	14885240	1536268	16421508	2981703	14655021	1949808	16604829	2798382	0.855777	0.882576	0.117424
Huanyao	Huanyao	.	WiDiv-503	.	Ames 2337	China	Tropical	CNTT.2080.3.1742.ACTTGA	SAMN01921390	PRJNA189400		2.42663	177.1	0.313417	57.6431	0.00119493		78247749	51701847	10487470	62189317	16058432	50855070	11933131	62788201	15459548	0.802428	0.809946	0.190054
Huobai	Huobai	.	WiDiv-503	.	Ames 2339	China	Tropical	CNTX.2080.5.1742.TTAGGC	SAMN01921391	PRJNA189400		2.50199	202.158	0.316165	25.5868	0.00118298		12773673	9193107	1104476	10297583	2476090	9031198	1371389	10402587	2371086	0.814377	0.868168	0.131832
I11.12E	I11.12E	.	WiDiv-942	.	.	.	Mixed	10343.2.157684.CGGCTAT-GGCTCTG	SAMN08649392	PRJNA437324		.	.	.	.	.		56658212	46096194	3748831	49845025	6813187	45484766	4789723	50274489	6383723	0.887329	0.904729	0.0952714
I159	I159	.	WiDiv-503	Iodent	Ames 24589	United States, Iowa	SS-BSSSC0	COYF.2270.5.1845.AGTCAA	SAMN01921393	PRJNA189400		2.51406	196.202	0.270689	44.2957	0.0010269		22255763	17691877	1603695	19295572	2960191	17393773	2067187	19460960	2794803	0.874423	0.893778	0.106222
I205	I205	.	WiDiv-503	Iodent	.	United States, Iowa	Mixed	CPWX.2341.3.1879.TTCGAA	SAMN01921394	PRJNA189400		.	139.403	.	.	.		29044778	21656474	1990893	23647367	5397411	21292019	2621411	23913430	5131348	0.82333	0.890379	0.109621
I224	I224	.	WiDiv-942	.	.	.	SS-BSSSC0	10343.2.157684.CGGCTAT-CCTATCC	SAMN08649391	PRJNA437324		.	.	.	.	.		50121504	41066274	3530722	44596996	5524508	40492109	4493266	44985375	5136129	0.897526	0.900117	0.0998828
I29	I29	.	WiDiv-503	Unknown White Pearl Popcorn	Ames 27115	United States, Indiana	Popcorn	COYF.2270.5.1845.GTTTCG	SAMN01921395	PRJNA189400		2.3294	161.363	0.329417	39.5498	0.0011383		27378633	21175005	1932639	23107644	4270989	20816584	2500788	23317372	4061261	0.851663	0.89275	0.10725
IA2132	IA2132	.	WiDiv-942	TSR X 45 X 4329	PI 587134	United States, Iowa	Sweet corn	8404.4.100528.ACGATA	SAMN08649644	PRJNA437324		2.2125	147.373	0.335791	56.4562	0.00118832		28496255	22711425	2081504	24792929	3703326	22405447	2604028	25009475	3486780	0.877641	0.895878	0.104122
Ia453	Ia453	.	WiDiv-503	P39 X 45(3)	Ames 22030	United States, Iowa	Sweet corn	COYH.2270.7.1845.GGCACA	SAMN01921396	PRJNA189400		2.00407	.	0.326355	46.8653	0.00122371		14687426	11430211	1047899	12478110	2209316	11254260	1350234	12604494	2082932	0.858183	0.892877	0.107123
Ia5125B	Ia5125B	.	WiDiv-503	.	Ames 27117	United States, Iowa	Sweet corn	COYF.2270.5.1845.AACTTG	SAMN01921397	PRJNA189400		2.30739	163.555	0.364553	36.9969	0.00106854		19590071	14994594	1427190	16421784	3168287	14757124	1841396	16598520	2991551	0.847292	0.889063	0.110937
ICI 193	ICI 193	.	WiDiv-942	BAAJ X CB59G X P3732	PI 559380	Advanta Technology Limited	Mixed	8348.6.98966.ACGATA	SAMN08649551	PRJNA437324		2.32911	.	0.29452	46.677	0.0011025		23559324	19255747	1917574	21173321	2386003	18960635	2394329	21354964	2204360	0.906434	0.88788	0.11212
ICI 441	ICI 441	.	WiDiv-942	P3377 X LH132	PI 559381	Advanta Technology Limited	SS-B73	8405.1.100589.ATCCTA	SAMN08649666	PRJNA437324		2.55388	.	0.346317	41.1304	0.0011558		20568351	18067829	1365673	19433502	1134849	17701912	1793629	19495541	1072810	0.947842	0.907998	0.092002
ICI 581	ICI 581	.	WiDiv-942	LH39 X LH58	PI 564497	Advanta Technology Limited	NSS-Oh43	8373.8.99700.AACAAA	SAMN08649621	PRJNA437324		2.29474	.	0.297552	48.1904	0.00106971		24850831	20298710	1636977	21935687	2915144	19997499	2138488	22135987	2714844	0.890754	0.903393	0.0966069
ICI 740	ICI 740	.	WiDiv-942	P3377 X LH132	PI 559382	Advanta Technology Limited	SS-B73	8405.2.100606.GGCCTG	SAMN08649679	PRJNA437324		2.59372	.	0.373184	37.9922	0.0011038		22999515	20284713	1550232	21834945	1164570	19886158	2016115	21902273	1097242	0.952293	0.90795	0.0920505
ICI 893	ICI 893	.	WiDiv-942	PA91 X B73(2)	PI 559383	Advanta Technology Limited	SS-B73	8373.7.99684.CAGGCG	SAMN08649604	PRJNA437324		2.25939	.	0.293022	51.2553	0.0011138		25523745	21743327	1766025	23509352	2014393	21340522	2276658	23617180	1906565	0.925302	0.903602	0.0963984
ICI 986	ICI 986	.	WiDiv-942	Pioneer brand 3540	PI 559384	Zeneca Ltd	IDT	10332.8.157063.AGCGATA-TAATCTT	SAMN08649385	PRJNA437324		2.47143	.	0.311282	38.6069	0.00118963		29544809	23455065	3423290	26878355	2666454	23088239	4004854	27093093	2451716	0.917017	0.852182	0.147818
IDS28	IDS28	.	WiDiv-503	Yellow Pearl	Ames 24575	United States, Iowa	Popcorn	COYS.2292.3.1853.TATAAT	SAMN01921398	PRJNA189400		2.31186	165.947	0.306103	40.7853	0.00117961		31611646	24430664	2382614	26813278	4798368	24049198	3019803	27069001	4542645	0.856298	0.888441	0.111559
IDS69	IDS69	.	WiDiv-503	South American	Ames 247576	United States, Iowa	Popcorn	COYP.2292.2.1853.GCAAGG	SAMN01921399	PRJNA189400		2.34024	147.522	0.39373	45.7742	0.0011338		29975143	22914493	2217958	25132451	4842692	22542816	2845083	25387899	4587244	0.846965	0.887935	0.112065
IDS91	IDS91	.	WiDiv-942	South American	Ames 24577	United States, Iowa	Popcorn	HOHY.6397.2.44053.GATCAG	SAMN08649792	PRJNA437324		2.25579	171.784	0.308413	43.9268	0.0011167		14245315	10333331	881545	11214876	3030439	10148750	1170960	11319710	2925605	0.794627	0.896556	0.103444
Il 101T	Il 101T	.	WiDiv-942**	.	Ames27119	United States, North Carolina	Sweet corn	8348.4.98932.GTGGCC	SAMN08649523	PRJNA437324		2.19869	137.244	0.252973	64.6826	0.0010078		21638533	17030857	2133743	19164600	2473933	16776311	2567233	19343544	2294989	0.89394	0.867282	0.132718
Il14H	Il14H	.	WiDiv-503	White Narrow Grain Evergreen	Ames 27118	United States, Illinois	Sweet corn	COYG.2270.6.1845.ATCCTA	SAMN01921401	PRJNA189400		2.46314	189.489	0.311095	35.9974	0.00106944		16486760	12775588	1134597	13910185	2576575	12578159	1475679	14053838	2432922	0.852432	0.894998	0.105002
Il778d	Il778d	.	WiDiv-503	IL557a X IL677a	Ames 27446	United States, Illinois	Sweet corn	COUO.2278.2.1850.TGACCA	SAMN01921402	PRJNA189400		2.30502	179.027	.	.	.		12686318	9881267	850497	10731764	1954554	9722438	1115293	10837731	1848587	0.854285	0.897092	0.102908
Ill.Hy	Ill.Hy	.	WiDiv-942**	Illinois High Yield	Ames 26808	United States, Iowa	SS-BSSSC0	10328.1.157079.TCCGGAG-TATAGCC	SAMN08649324	PRJNA437324		2.57106	200.601	0.377014	38.4943	0.0011659		64693158	49787339	8305324	58092663	6600495	49026591	9496698	58523289	6169869	0.904629	0.837728	0.162272
INB 101LFY/LFY (A632 X M16 S5)	INB 101LFY/LFY (A632 X M16 S5)	.	WiDiv-942	.	NSL 174429	.	SS-B14	HHOU.6374.1.43156.AACTTG	SAMN08649770	PRJNA437324		2.20262	175.635	.	.	.		20499285	15757961	1433900	17191861	3307424	15468870	1858398	17327268	3172017	0.845262	0.892747	0.107253
INBRED 100	INBRED 100	.	WiDiv-503	.	PI 186197	Australia	Tropical	COUO.2278.2.1850.CCAACA	SAMN01921403	PRJNA189400		.	.	.	.	.		25353257	19448847	1813092	21261939	4091318	19146590	2332906	21479496	3873761	0.847209	0.891389	0.108611
INBRED 109	INBRED 109	.	WiDiv-503	.	PI 186196	Australia	Tropical	CNTU.2080.4.1742.CAGATC	SAMN01921404	PRJNA189400		2.39143	173.28	0.410684	48.4007	0.00121168		88842342	63493738	9362704	72856442	15985900	62505234	11029802	73535036	15307306	0.827703	0.850006	0.149994
INBRED 141	INBRED 141	.	WiDiv-503	.	PI 186199	Australia	Broad origin-public	COUI.2279.5.1849.GTCCGC	SAMN01921405	PRJNA189400		2.47938	230.258	0.345621	41.8291	0.00096301		17856483	12057580	1145810	13203390	4653093	11863152	1484684	13347836	4508647	0.747506	0.88877	0.11123
INBRED 2-687	INBRED 2-687	.	WiDiv-942	.	PI 186215	Argentina	Tropical	8404.3.100515.CTCAGA	SAMN08649637	PRJNA437324		2.02155	159.944	.	.	.		28718929	22935315	1908618	24843933	3874996	22632682	2448026	25080708	3638221	0.873316	0.902394	0.0976059
INBRED 305	INBRED 305	.	WiDiv-503	.	PI 186226	Uruguay	Tropical	CNTX.2080.5.1742.GATCAG	SAMN01921406	PRJNA189400		2.14979	150.462	0.253986	64.8172	0.000971		15055775	10674181	1309333	11983514	3072261	10510094	1601883	12111977	2943798	0.804474	0.867744	0.132256
INBRED 309	INBRED 309	.	WiDiv-503	.	PI 186227	Uruguay	Tropical	CNTX.2080.5.1742.TAGCTT	SAMN01921407	PRJNA189400		2.11747	167.845	0.268636	46.7763	0.0011298		18216353	13054470	1599245	14653715	3562638	12814277	1978652	14792929	3423424	0.812069	0.866243	0.133757
INBRED 321	INBRED 321	.	WiDiv-942	.	PI 186229	Uruguay	Mixed	8405.6.100671.ACGATA	SAMN08649715	PRJNA437324		2.37953	177.552	.	.	.		21926180	17889776	1395270	19285046	2641134	17636107	1799404	19435511	2490669	0.886407	0.907417	0.0925833
J47	J47	.	WiDiv-942	O.P. Mercer Co. Whitecap	NSL 22984	United States, New Jersey	Mixed	8405.4.100637.CATGGC	SAMN08649698	PRJNA437324		2.50978	224.508	.	.	.		19195846	15692561	1168573	16861134	2334712	15488879	1534217	17023096	2172750	0.886811	0.909874	0.0901256
J8606	J8606	.	WiDiv-942	P101 X C103G	PI 601725	Novartis Seeds, Inc.	Mixed	HSWC.6397.4.44055.CAACTA	SAMN08649798	PRJNA437324		2.33833	.	0.319567	45.2364	0.000929385		18787331	14219923	1394825	15614748	3172583	13964507	1789439	15753946	3033385	0.838541	0.886413	0.113587
K148	K148	.	WiDiv-503	Yellow Selection No. 1 (Pride of Saline, yellow strain)	Ames 27122	United States, Kansas	Broad origin-public	COXY.2288.1.1851.CACTCA	SAMN01921408	PRJNA189400		2.60176	203.134	0.235195	38.5957	0.0009923		20033565	15554017	1356927	16910944	3122621	15300698	1782697	17083395	2950170	0.852739	0.895647	0.104353
K150	K150	.	WiDiv-503	Yellow Selection No. 1	NSL 22630	United States, Kansas	Broad origin-public	CNTS.2080.2.1742.ATCACG	SAMN01921409	PRJNA189400		2.41834	196.046	0.275844	54.0968	0.0010197		16178813	12049397	1413847	13463244	2715569	11852866	1738218	13591084	2587729	0.840054	0.872106	0.127894
K155	K155	.	WiDiv-503	Yellow Selection No. 1	NSL 22634	United States, Kansas	Broad origin-public	COYN.2291.7.1852.AAACAT	SAMN01921410	PRJNA189400		2.64103	218.123	.	.	.		21036299	16354500	1476708	17831208	3205091	16098700	1906354	18005054	3031245	0.855904	0.894121	0.105879
K201	K201	.	WiDiv-503	Midland	NSL 22632	United States, Kansas	Broad origin-public	COUH.2279.7.1849.CAGGCG	SAMN01921411	PRJNA189400		2.70853	182.826	.	.	.		23469171	18229100	1758603	19987703	3481468	17930639	2248867	20179506	3289665	0.85983	0.888557	0.111443
K4	K4	.	WiDiv-503	Kansas Sunflower	NSL 30038	United States, Kansas	Broad origin-public	COYT.2292.4.1853.GCCTTA	SAMN01921412	PRJNA189400		2.46473	207.866	0.318935	57.3486	0.0010918		26585814	20280729	1959334	22240063	4345751	19962668	2489360	22452028	4133786	0.844512	0.889125	0.110875
K41	K41	.	WiDiv-503	Pride of Saline	NSL 22635	United States, Kansas	Broad origin-public	CNTW.2023.1.1720.CGATGT	SAMN01921413	PRJNA189400		2.33835	187.648	0.379259	48.0111	0.00107462		17332984	13255070	1525397	14780467	2552517	13040088	1876265	14916353	2416631	0.860576	0.874214	0.125786
K47	K47	.	WiDiv-503	YELLOW S AMER VARIETY X SA 2	NSL 22628	United States, Missouri	Popcorn	COUO.2278.2.1850.TGCTGG	SAMN01921414	PRJNA189400		1.86868	150.788	.	.	.		17556637	13599443	1256927	14856370	2700267	13379908	1617915	14997823	2558814	0.854254	0.892123	0.107877
K55	K55	.	WiDiv-503	Pride of Saline	Ames 22754	United States, Kansas	Mixed	COYG.2270.6.1845.CACCGG	SAMN01921415	PRJNA189400		2.28289	169.295	0.316108	42.4511	.		31156943	24386945	2115304	26502249	4654694	23987133	2754472	26741605	4415338	0.858287	0.896997	0.103003
K64	K64	.	WiDiv-503	Pride of Saline	Ames 27121	United States, Kansas	Mixed	COXZ.2270.1.1845.CCCATG	SAMN01921416	PRJNA189400		2.34519	193.03	.	.	.		28478886	21391699	1840614	23232313	5246573	21070789	2416197	23486986	4991900	0.824716	0.897126	0.102874
Ki11	Ki11	.	WiDiv-503	Suwan_1(S)C4-S8-18-7	Ames 27124	Thailand	Tropical	COXO.2287.1.1854.AGATAG	SAMN01921417	PRJNA189400		.	.	.	.	.		24071239	18429332	1689730	20119062	3952177	18128798	2195962	20324760	3746479	0.844359	0.891956	0.108044
Ki21	Ki21	.	WiDiv-503	Pacific_9-S8-45	Ames 27125	Thailand	Tropical	COUP.2278.3.1850.ACAGTG	SAMN01921418	PRJNA189400		2.48884	195.246	0.346512	42.2543	0.000945653		12727915	9933339	856589	10789928	1937987	9775071	1118628	10893699	1834216	0.85589	0.897314	0.102686
Ki3	Ki3	.	WiDiv-503	Suwan 1(S) C4 (Thailand)	Ames 27123	United States, Hawaii	Tropical	COTA.2326.1.1870.GAAACC	SAMN01921419	PRJNA189400		.	.	.	.	.		26522586	20249788	1681328	21931116	4591470	19918406	2235748	22154154	4368432	0.835294	0.899082	0.100918
Ki43	Ki43	.	WiDiv-503	Suwan_3(S)C3-S7-138, (Kei 9101)	Ames 27126	Thailand	Tropical	COYI.2273.1.1844.CTCAGA	SAMN01921420	PRJNA189400		2.59266	176.974	.	.	.		17157682	12842973	1186249	14029222	3128460	12634597	1530308	14164905	2992777	0.825572	0.891965	0.108035
KO679Y	KO679Y	.	WiDiv-942**	DO990Y X BO461Y	PI 591017	South Africa	Mixed	8347.5.98849.GAAACC	SAMN08649480	PRJNA437324		2.68548	178.906	0.431222	39.7062	0.001029		20401641	16308864	1443751	17752615	2649026	16073416	1837715	17911131	2490510	0.877926	0.897398	0.102602
KUNG-70	KUNG-70	.	WiDiv-503	.	PI 391662	China	Mixed	CNTT.2080.3.1742.GCCAAT	SAMN01921422	PRJNA189400		2.02733	144.813	0.240737	73.5594	0.00117856		34067933	22770361	4595419	27365780	6702153	22396631	5209582	27606213	6461720	0.810328	0.81129	0.18871
Ky21	Ky21	.	WiDiv-503	Boone Co. White	Ames 27130	United States, Kentucky	Broad origin-public	CPWX.2341.3.1879.AGTTCC	SAMN01921423	PRJNA189400		2.66938	189.78	.	.	.		15305966	11342220	1126158	12468378	2837588	11155475	1440740	12596215	2709751	0.822961	0.885621	0.114379
Ky226	Ky226	.	WiDiv-503	NCIaDDC X Coah. 8	Ames 27131	United States, Kentucky	Mixed	COYT.2292.4.1853.TGGCGC	SAMN01921424	PRJNA189400		2.3028	200.401	0.257309	37.156	0.000952489		18672706	14458492	1401278	15859770	2812936	14241905	1769222	16011127	2661579	0.857462	0.8895	0.1105
Ky228	Ky228	.	WiDiv-503	Pride of Saline	PI 587136	United States, Kentucky	Broad origin-public	COXY.2288.1.1851.AGAAGA	SAMN01921425	PRJNA189400		2.28407	209.577	.	.	.		25523648	19974045	1698425	21672470	3851178	19651114	2234764	21885878	3637770	0.857475	0.89789	0.10211
L 127	L 127	.	WiDiv-942	P3901 X W117	PI 601726	Lifaco Seed Corporation	IDT	8347.1.98783.AGTCAA	SAMN08649452	PRJNA437324		.	.	.	.	.		29745309	23856070	2058962	25915032	3830277	23525825	2643995	26169820	3575489	0.879797	0.898968	0.101032
L 135	L 135	.	WiDiv-942	P3901 X W117	PI 601727	Lifaco Seed Corporation	IDT	HOGS.6385.6.43511.GACGGA	SAMN08649783	PRJNA437324		2.26142	.	0.236828	55.511	0.000826172		9148608	6757352	690085	7447437	1701171	6640398	888999	7529397	1619211	0.82301	0.88193	0.11807
L 139	L 139	.	WiDiv-942	P3901 X P3780	PI 601728	Lifaco Seed Corporation	NSS-Oh43	HHCA.6373.7.43147.TACAGC	SAMN08649756	PRJNA437324		2.28877	.	0.428499	36.3099	0.0013864		18611391	14148978	1417916	15566894	3044497	13911365	1810009	15721374	2890017	0.844718	0.88487	0.11513
L 155	L 155	.	WiDiv-942	P3901 X A632	PI 550695	Limagrain Genetics Corp.	IDT	8348.4.98932.CACGAT	SAMN08649515	PRJNA437324		2.02442	.	0.3046	55.6688	0.0009647		19342662	15941497	1381794	17323291	2019371	15707833	1776620	17484453	1858209	0.903932	0.898389	0.101611
L 289	L 289	.	WiDiv-503	L 289 Lancaster_Surecrop	NSL 65872	United States, Iowa	Mixed	CNTO.2042.7.1728.ACTTGA	SAMN01921426	PRJNA189400		2.23754	222.952	0.285582	66.335	0.0009969		37065421	27753184	3549032	31302216	5763205	27277227	4315898	31593125	5472296	0.852361	0.863391	0.136609
L222	L222	.	WiDiv-942	P3707 X x7754	PI 584325	Limagrain Genetics Corp.	Mixed	10328.2.157086.ATTCAGA-TAATCTT	SAMN08649328	PRJNA437324		.	.	.	.	.		51101588	41893062	3461935	45354997	5746591	41300569	4489118	45789687	5311901	0.896052	0.901962	0.0980378
L317	L317	.	WiDiv-503	Lancaster Surecrop	NSL 65873	United States, Iowa	Broad origin-public	COXZ.2270.1.1845.AAACAT	SAMN01921427	PRJNA189400		2.44049	211.395	0.256686	51.4259	0.000986		18962405	14451596	1425008	15876604	3085801	14229566	1805259	16034825	2927580	0.845611	0.887416	0.112584
LE23	LE23	.	WiDiv-942	.	.	.	Mixed	10343.1.157677.GAGATTC-ATAGAGG	SAMN08649388	PRJNA437324		.	.	.	.	.		56410678	46017923	3716785	49734708	6675970	45404717	4753665	50158382	6252296	0.889165	0.905227	0.0947731
LH1	LH1	.	WiDiv-503	B37(2) X 644	PI 644101	Holden's Foundation Seeds, Inc.	SS-B37	COXP.2287.2.1854.ACAAAC	SAMN01921428	PRJNA189400		2.53258	.	0.347943	45.6782	0.0011082		21662029	16766888	1470089	18236977	3425052	16477215	1937496	18414711	3247318	0.850092	0.894785	0.105215
LH119	LH119	.	WiDiv-942	B73 (2) X H93	PI 600954	Holden's Foundation Seeds, Inc.	SS-B73	8404.5.100541.CCCATG	SAMN08649651	PRJNA437324		.	180.804	.	.	.		23809226	20758342	1529161	22287503	1521723	20383666	1991461	22375127	1434099	0.939767	0.910997	0.0890033
LH123HT	LH123HT	.	WiDiv-942**	Pioneer hybrid 3535	PI 601079	Holden's Foundation Seeds, Inc.	NSS-Oh43	8404.2.100502.CATTTT	SAMN08649633	PRJNA437324		2.21491	225.907	0.321403	53.0919	0.0011107		26293847	21288451	1926472	23214923	3078924	21012304	2428816	23441120	2852727	0.891506	0.896387	0.103613
LH127	LH127	.	WiDiv-942	LH122 X LH58	PI 538007	Holden's Foundation Seeds, Inc.	NSS-Oh43	8404.2.100502.CAACTA	SAMN08649630	PRJNA437324		.	.	.	.	.		27755670	22710221	1803641	24513862	3241808	22403301	2348960	24752261	3003409	0.891791	0.905101	0.0948988
LH128	LH128	.	WiDiv-942	BS11LHC3 S4	PI 547086	Holden's Foundation Seeds, Inc.	NSS-Mo17	10328.1.157079.ATTACTC-ATAGAGG	SAMN08649320	PRJNA437324		2.12201	.	0.242974	63.5215	0.0009821		54640044	44634235	3096912	47731147	6908897	43978311	4232431	48210742	6429302	0.882334	0.91221	0.0877902
LH132	LH132	.	WiDiv-942	B73 (2) X H93	PI 601004	Holden's Foundation Seeds, Inc.	SS-B73	8347.5.98849.CGAGAA	SAMN08649478	PRJNA437324		2.53232	.	0.342284	37.0276	0.0011595		24499934	20958745	1485546	22444291	2055643	20527379	1963137	22490516	2009418	0.917983	0.912713	0.0872873
LH143 (Maintainer)	LH143 (Maintainer)	.	WiDiv-503	A635Ht X A632Ht (2)	PI 685986	Holden's Foundation Seeds, Inc.	SS-B14	COSO.2253.2.1833.ATCACG	SAMN01921430	PRJNA189400		2.29765	182.36	0.354261	50.8174	0.00125396		80469772	63018087	8511801	71529888	8939884	61958572	10104552	72063124	8406648	0.89553	0.859782	0.140218
LH143 CMS	LH143 CMS	.	WiDiv-942	A635Ht X A632Ht (2)	PI 601003	Holden's Foundation Seeds, Inc.	SS-B14	8347.6.98866.GGCCTG	SAMN08649489	PRJNA437324		2.1078	.	.	.	.		38267466	30387592	4246543	34634135	3633331	29934596	4950044	34884640	3382826	0.9116	0.858102	0.141898
LH145	LH145	.	WiDiv-503	A632Ht X CM105	PI 600959	Holden's Foundation Seeds, Inc.	SS-B14	CNTS.2080.2.1742.CTTGTA	SAMN01921431	PRJNA189400		2.12317	174.739	0.316914	50.8545	0.00106598		35885048	25798902	4742250	30541152	5343896	25331590	5447525	30779115	5105933	0.857714	0.823012	0.176988
LH146Ht	LH146Ht	.	WiDiv-942	B73 X CM105(2)	PI 601402	Holden's Foundation Seeds, Inc.	SS-B14	HSWB.6397.6.44057.AAGGAC	SAMN08649797	PRJNA437324		2.11545	190.914	0.322412	51.3513	0.000961713		15060966	11851990	1219041	13071031	1989935	11597266	1545056	13142322	1918644	0.872608	0.882437	0.117563
LH149	LH149	.	WiDiv-503	A662 X B73(2)	PI 601493	Holden's Foundation Seeds, Inc.	SS-B73	CNTP.2080.1.1742.CAGATC	SAMN01921432	PRJNA189400		2.46217	170.384	.	.	.		45027713	31915924	9649060	41564984	3462729	31228267	10417153	41645420	3382293	0.924884	0.749861	0.250139
LH150	LH150	.	WiDiv-942	Pioneer hybrid 3147	PI 601230	Holden's Foundation Seeds, Inc.	Mixed	8373.7.99684.TCATTC	SAMN08649614	PRJNA437324		2.60855	.	0.344237	52.2543	0.0011137		33468641	26613294	2599277	29212571	4256070	26235941	3255931	29491872	3976769	0.881179	0.889599	0.110401
LH156	LH156	.	WiDiv-942	Va85 X Pa91	PI 601403	Holden's Foundation Seeds, Inc.	NSS-Oh43	10328.3.157093.ATTCAGA-GTACTGA	SAMN08649331	PRJNA437324		2.38674	163.385	.	.	.		52090818	38763108	5469712	44232820	7857998	38344330	6319722	44664052	7426766	0.857427	0.858505	0.141495
LH159	LH159	.	WiDiv-942	Pioneer hybrid 3160	PI 562377	Holden's Foundation Seeds, Inc.	SS-B73	10328.3.157093.GAATTCG-TATAGCC	SAMN08649333	PRJNA437324		.	.	.	.	.		64629397	54903306	5200677	60103983	4525414	53864231	6441572	60305803	4323594	0.933102	0.893185	0.106815
LH160	LH160	.	WiDiv-942	Early Mo17 Composite X ND246	PI 539920	Holden's Foundation Seeds, Inc.	Mixed	8405.4.100637.CGTACG	SAMN08649699	PRJNA437324		2.20924	.	0.390819	45.0013	0.0012271		17653457	14509994	1052444	15562438	2091019	14321096	1382069	15703165	1950292	0.889524	0.911988	0.0880121
LH162	LH162	.	WiDiv-942	ND246 X Early Mo17 Composite	PI 539921	Holden's Foundation Seeds, Inc.	Mixed	10328.2.157086.ATTACTC-CCTATCC	SAMN08649325	PRJNA437324		2.27653	.	.	.	.		52240296	41595562	3995886	45591448	6648848	41033612	4990235	46023847	6216449	0.881003	0.891573	0.108427
LH163	LH163	.	WiDiv-942	Pioneer 3720	PI 538008	Holden's Foundation Seeds, Inc.	Mixed	10328.3.157093.GAATTCG-ATAGAGG	SAMN08649332	PRJNA437324		.	.	.	.	.		62783600	50827559	4975582	55803141	6980459	50064230	6249228	56313458	6470142	0.896945	0.889028	0.110972
LH164	LH164	.	WiDiv-942	Pioneer 3901	PI 555659	Holden's Foundation Seeds, Inc.	IDT	8348.4.98932.GTGAAA	SAMN08649522	PRJNA437324		.	.	.	.	.		23579630	19208307	1746138	20954445	2625185	18941401	2215188	21156589	2423041	0.89724	0.895296	0.104704
LH165	LH165	.	WiDiv-942	LH82 X LH51	PI 562378	Holden's Foundation Seeds, Inc.	NSS-Mo17	8404.6.100554.GATGCT	SAMN08649654	PRJNA437324		2.35794	.	0.383303	52.8263	0.000862283		34928391	28577572	2378523	30956095	3972296	28160545	3108805	31269350	3659041	0.895242	0.90058	0.0994202
LH166	LH166	.	WiDiv-942	LH82 X LH124	PI 564539	Holden's Foundation Seeds, Inc.	NSS-Oh43	8404.2.100502.CTAGCT	SAMN08649635	PRJNA437324		2.36621	.	0.36257	43.3571	0.00107764		26735821	21741733	1849124	23590857	3144964	21451479	2355579	23807058	2928763	0.890455	0.901055	0.0989446
LH167	LH167	.	WiDiv-942	LH57 X LH82	PI 564543	Holden's Foundation Seeds, Inc.	NSS-Mo17	10347.4.157916.GAATTCG-GGCTCTG	SAMN08649429	PRJNA437324		.	.	.	.	.		45538858	36579621	3470287	40049908	5488950	36024415	4398248	40422663	5116195	0.887652	0.891194	0.108806
LH169Ht	LH169Ht	.	WiDiv-942	LH82 X LH124	PI 576170	Holden's Foundation Seeds, Inc.	NSS-Oh43	10347.1.157895.ATTACTC-ATAGAGG	SAMN08649411	PRJNA437324		.	.	.	.	.		48913889	39858296	3221977	43080273	5833616	39300147	4228114	43528261	5385628	0.889896	0.902865	0.0971349
LH172	LH172	.	WiDiv-942	LH82 X LH122	PI 562379	Holden's Foundation Seeds, Inc.	Mixed	10328.3.157093.ATTACTC-GGCTCTG	SAMN08649330	PRJNA437324		2.1245	.	0.28274	44.5536	0.0010372		60327829	44852746	7650870	52503616	7824213	44257548	8738156	52995704	7332125	0.878462	0.835116	0.164884
LH175	LH175	.	WiDiv-942	LH82 X LH122	PI 583872	Holden's Foundation Seeds, Inc.	Mixed	10347.6.157930.CTGAAGC-ATAGAGG	SAMN08649439	PRJNA437324		.	.	.	.	.		49066720	40105879	3420200	43526079	5540641	39527017	4421772	43948789	5117931	0.895694	0.899388	0.100612
LH181	LH181	.	WiDiv-942	LH58 X LH122	PI 547087	Holden's Foundation Seeds, Inc.	NSS-Mo17	8405.2.100606.GATGCT	SAMN08649675	PRJNA437324		2.27037	.	0.366725	36.0954	0.0010854		25470319	20410783	2179993	22590776	2879543	20107432	2701450	22808882	2661437	0.895508	0.881561	0.118439
LH183	LH183	.	WiDiv-942	LH51(2) X LH122	PI 564755	Holden's Foundation Seeds, Inc.	NSS-Mo17	8404.5.100541.AGCATC	SAMN08649646	PRJNA437324		.	.	.	.	.		29883149	24027875	2403979	26431854	3451295	23713840	2977505	26691345	3191804	0.893191	0.888447	0.111553
LH184	LH184	.	WiDiv-942	LH51(2) X LH123	PI 564542	Holden's Foundation Seeds, Inc.	Mixed	8373.5.99652.GGCTAC	SAMN08649589	PRJNA437324		2.34472	.	0.343901	44.7485	0.0010507		32176622	26201598	2198583	28400181	3776441	25832203	2833035	28665238	3511384	0.890872	0.901168	0.0988317
LH185	LH185	.	WiDiv-942	LH59 X LH123Ht	PI 576171	Holden's Foundation Seeds, Inc.	NSS-Mo17	8410.3.100744.GCCAAT	SAMN08649736	PRJNA437324		2.17462	.	0.286714	56.8808	0.0011156		30958275	24823549	2256350	27079899	3878376	24485526	2861024	27346550	3611725	0.883336	0.895379	0.104621
LH186	LH186	.	WiDiv-942	LH59 X LH123Ht	PI 576172	Holden's Foundation Seeds, Inc.	NSS-Mo17	10347.5.157923.GAATTCG-AGGCGAA	SAMN08649432	PRJNA437324		.	.	.	.	.		47751300	38829602	2825753	41655355	6095945	38264423	3823736	42088159	5663141	0.881403	0.909149	0.0908506
LH188	LH188	.	WiDiv-942	(LH59 X LH51) X LH60	PI 585224	Holden's Foundation Seeds, Inc.	NSS-Mo17	10347.6.157930.TCCGGAG-GTACTGA	SAMN08649442	PRJNA437324		.	.	.	.	.		55036916	45204391	3516810	48721201	6315715	44472662	4668982	49141644	5895272	0.892885	0.904989	0.0950107
LH189Ht	LH189Ht	.	WiDiv-942	LH59 X LH123Ht	PI 585225	Holden's Foundation Seeds, Inc.	NSS-Mo17	10347.3.157909.ATTCAGA-AGGCGAA	SAMN08649422	PRJNA437324		.	.	.	.	.		42570028	35075620	2592588	37668208	4901820	34564696	3466204	38030900	4539128	0.893373	0.908858	0.0911418
LH190	LH190	.	WiDiv-942	B73Ht X B68Ht	PI 539922	Holden's Foundation Seeds, Inc.	SS-B73	8347.6.98866.TGGCGC	SAMN08649493	PRJNA437324		2.46771	.	0.339783	41.7091	0.00126209		33660686	28909085	2978523	31887608	1773078	28321540	3633104	31954644	1706042	0.949316	0.886304	0.113696
LH191	LH191	.	WiDiv-942	LH132 X Pioneer 3184	PI 539925	Holden's Foundation Seeds, Inc.	Mixed	8373.6.99667.GTAGAG	SAMN08649600	PRJNA437324		2.52637	.	0.414527	40.1633	0.0011532		23832834	20475562	1483225	21958787	1874047	20126786	1946521	22073307	1759527	0.926172	0.911816	0.0881844
LH192	LH192	.	WiDiv-942	LHE137 X LHE136	PI 539926	Holden's Foundation Seeds, Inc.	SS-B73	8348.7.98983.CTGCTG	SAMN08649566	PRJNA437324		2.52988	.	0.315536	46.4578	0.0009859		22652166	19963008	1430548	21393556	1258610	19575032	1889833	21464865	1187301	0.947586	0.911957	0.0880431
LH193	LH193	.	WiDiv-942	LHE137 X LHE136	PI 539927	Holden's Foundation Seeds, Inc.	SS-B73	8373.8.99700.AAGACT	SAMN08649622	PRJNA437324		2.40528	.	0.306912	49.5552	0.0011176		24684797	21775869	1805345	23581214	1103583	21333353	2299727	23633080	1051717	0.957394	0.90269	0.0973097
LH194	LH194	.	WiDiv-942	LH117 X LHE137	PI 539923	Holden's Foundation Seeds, Inc.	SS-B73	8405.4.100637.CACGAT	SAMN08649696	PRJNA437324		2.39466	.	.	.	.		16012677	14017923	944363	14962286	1050391	13761996	1253218	15015214	997463	0.937708	0.916537	0.0834632
LH195	LH195	.	WiDiv-942	LH117 X LH132	PI 537097	Holden's Foundation Seeds, Inc.	SS-B73	8348.7.98983.CCGCAA	SAMN08649563	PRJNA437324		2.74595	.	0.451111	44.2105	0.0011065		21073090	18466244	1430023	19896267	1176823	18092724	1873282	19966006	1107084	0.947465	0.906176	0.0938236
LH196	LH196	.	WiDiv-942	LH174 X LH119	PI 538009	Holden's Foundation Seeds, Inc.	SS-B73	8373.8.99700.ACAAAC	SAMN08649626	PRJNA437324		.	.	.	.	.		28131702	24952220	2047751	26999971	1131731	24435864	2620811	27056675	1075027	0.961786	0.903136	0.0968637
LH197	LH197	.	WiDiv-942	LH132 X B84	PI 557562	Holden's Foundation Seeds, Inc.	SS-B73	8405.1.100589.AGCATC	SAMN08649663	PRJNA437324		2.47488	.	0.290746	42.2402	0.00117822		25208682	22105842	1675303	23781145	1427537	21680915	2187371	23868286	1340396	0.946828	0.908357	0.0916434
LH198	LH198	.	WiDiv-942	LH132(2) X B84	PI 557563	Holden's Foundation Seeds, Inc.	SS-B73	8348.4.98932.ATTCCT	SAMN08649511	PRJNA437324		2.61068	.	0.396018	34.7897	0.0010331		22089295	19255777	1857994	21113771	975524	18873131	2292642	21165773	923522	0.958191	0.891682	0.108318
LH199	LH199	.	WiDiv-942	(LH117 X LHE137 ) X LH132	PI 557566	Holden's Foundation Seeds, Inc.	SS-B73	8405.1.100589.CCTTAG	SAMN08649670	PRJNA437324		2.41582	.	0.320124	44.9385	0.0011099		20785770	18179028	1483872	19662900	1122870	17824765	1902619	19727384	1058386	0.949081	0.903554	0.0964456
LH200	LH200	.	WiDiv-942	LH117 x LH132	PI 564541	Holden's Foundation Seeds, Inc.	SS-B73	10347.2.157902.TCCGGAG-GGCTCTG	SAMN08649420	PRJNA437324		.	.	.	.	.		53726665	46879491	3433472	50312963	3413702	45922383	4557682	50480065	3246600	0.939572	0.909713	0.0902868
LH202	LH202	.	WiDiv-942	A662 X B73 (3)	PI 539924	Holden's Foundation Seeds, Inc.	SS-B73	8348.8.99000.GATATA	SAMN08649570	PRJNA437324		2.25149	.	0.282125	50.0079	0.0011217		20236447	18142262	1364886	19507148	729299	17757749	1775837	19533586	702861	0.965268	0.909088	0.090912
LH204	LH204	.	WiDiv-942	( CB59G X LH1 ) X B73	PI 537098	Holden's Foundation Seeds, Inc.	SS-B73	8348.5.98949.CATGGC	SAMN08649526	PRJNA437324		2.3763	.	0.323489	44.9233	0.00130586		23708014	20889560	1616915	22506475	1201539	20473080	2112225	22585305	1122709	0.952644	0.906478	0.0935221
LH205	LH205	.	WiDiv-942	LH74 X LH119	PI 537099	Holden's Foundation Seeds, Inc.	SS-B73	8373.6.99667.GTCCGC	SAMN08649601	PRJNA437324		2.27799	.	0.307502	46.9466	0.00118103		25835002	22671575	1756570	24428145	1406857	22218755	2290327	24509082	1325920	0.948677	0.906552	0.0934481
LH206	LH206	.	WiDiv-942	CB59G X LH1 X B73	PI 538010	Holden's Foundation Seeds, Inc.	SS-B73	8373.5.99652.CAGATC	SAMN08649586	PRJNA437324		2.27742	.	0.344853	41.3999	0.00119504		20918653	18336760	1396686	19733446	1185207	17985727	1815889	19801616	1117037	0.946601	0.908296	0.0917041
LH208	LH208	.	WiDiv-942	LH74 X CB59G	PI 547088	Holden's Foundation Seeds, Inc.	SS-B73	10328.4.157100.ATTACTC-AGGCGAA	SAMN08649335	PRJNA437324		2.16935	.	0.343349	42.7475	0.0010262		55130836	47204839	3752393	50957232	4173604	46340911	4841955	51182866	3947970	0.928389	0.905399	0.0946011
LH209	LH209	.	WiDiv-942	LH74 X LH119	PI 554612	Holden's Foundation Seeds, Inc.	SS-B73	8347.4.98832.AATAGG	SAMN08649460	PRJNA437324		2.42068	.	0.344626	42.9195	0.0011294		26247291	23251007	1749103	25000110	1247181	22788316	2275906	25064222	1183069	0.954926	0.909197	0.090803
LH210	LH210	.	WiDiv-942	LH51 X BS11LHC3S3	PI 537100	Holden's Foundation Seeds, Inc.	NSS-Mo17	8348.3.98917.ATGTCA	SAMN08649498	PRJNA437324		2.41562	.	0.382177	43.5915	0.001028		29819177	24259354	2194038	26453392	3365785	23903614	2797388	26701002	3118175	0.895431	0.895233	0.104767
LH211	LH211	.	WiDiv-942	LH58 X LH123Ht	PI 537101	Holden's Foundation Seeds, Inc.	NSS-Mo17	8347.4.98832.AAGGAC	SAMN08649459	PRJNA437324		2.28765	.	0.34336	48.4164	0.00123314		25810676	21164010	1584612	22748622	3062054	20863513	2091465	22954978	2855698	0.88936	0.908888	0.0911116
LH212Ht	LH212Ht	.	WiDiv-942	(LH24 X LH123Ht) X LH123Ht	PI 547089	Holden's Foundation Seeds, Inc.	NSS-Oh43	10328.4.157100.GAATTCG-CCTATCC	SAMN08649337	PRJNA437324		.	.	.	.	.		60834597	49510083	4243058	53753141	7081456	48800378	5427255	54227633	6606964	0.891395	0.899917	0.100083
LH213	LH213	.	WiDiv-942	LH123 X LH51	PI 547090	Holden's Foundation Seeds, Inc.	NSS-Oh43	8347.5.98849.ATCCTA	SAMN08649472	PRJNA437324		2.30973	.	.	.	.		21546917	17559033	1330361	18889394	2657523	17312884	1760595	19073479	2473438	0.885207	0.907694	0.0923059
LH214	LH214	.	WiDiv-942	LH1213Ht X LH51	PI 555660	Holden's Foundation Seeds, Inc.	NSS-Oh43	8373.8.99700.AAAGCA	SAMN08649619	PRJNA437324		2.42202	.	.	.	.		35942463	29296371	2636095	31932466	4009997	28864711	3355566	32220277	3722186	0.89644	0.895855	0.104145
LH215	LH215	.	WiDiv-942	synthetic population R177 X Mo17C2	PI 552815	Holden's Foundation Seeds, Inc.	NSS-Mo17	8348.7.98983.CGAGAA	SAMN08649565	PRJNA437324		2.19194	.	0.238007	49.0465	0.000833066		20622933	16567546	1380366	17947912	2675021	16337245	1790699	18127944	2494989	0.879019	0.901219	0.0987811
LH216	LH216	.	WiDiv-942	LH51(3) X LH123Ht	PI 557569	Holden's Foundation Seeds, Inc.	NSS-Mo17	8348.3.98917.CGATGT	SAMN08649501	PRJNA437324		2.30577	.	0.37605	43.6426	0.0011497		32825256	26702871	2423971	29126842	3698414	26315287	3089193	29404480	3420776	0.895788	0.894941	0.105059
LH217	LH217	.	WiDiv-942	(LH24 X LH123Ht) X LH51	PI 564540	Holden's Foundation Seeds, Inc.	NSS-Mo17	10347.4.157916.GAATTCG-TATAGCC	SAMN08649430	PRJNA437324		.	.	.	.	.		41713986	34073328	2685758	36759086	4954900	33601094	3522372	37123466	4590520	0.889952	0.905117	0.0948826
LH218	LH218	.	WiDiv-942	(LH123Ht X LH51) X LH50	PI 574390	Holden's Foundation Seeds, Inc.	NSS-Mo17	10343.3.157691.CGCTCAT-CCTATCC	SAMN08649395	PRJNA437324		.	.	.	.	.		52700208	42981587	3655362	46636949	6063259	42370970	4728616	47099586	5600622	0.893727	0.899604	0.100396
LH220Ht	LH220Ht	.	WiDiv-942	LH74 X LH145Ht	PI 538011	Holden's Foundation Seeds, Inc.	SS-B14	8348.7.98983.ATCTAT	SAMN08649560	PRJNA437324		2.20712	.	0.324971	50.3578	0.0011077		19141092	16378324	1408087	17786411	1354681	16098369	1794636	17893005	1248087	0.934795	0.899702	0.100298
LH222	LH222	.	WiDiv-942	CM174 X LHLH74(3)	PI 559375	Holden's Foundation Seeds, Inc.	SS-B14	8347.5.98849.ATCTAT	SAMN08649473	PRJNA437324		2.24531	.	0.302275	53.5229	0.000916895		28525333	24731048	1729572	26460620	2064713	24280371	2295645	26576016	1949317	0.931664	0.91362	0.0863803
LH223	LH223	.	WiDiv-942	CB59G X CM105	PI 562380	Holden's Foundation Seeds, Inc.	SS-B14	10328.5.157107.ATTACTC-TAATCTT	SAMN08649340	PRJNA437324		2.20584	.	0.241556	59.2281	0.0010357		57103078	47584386	4123932	51708318	5394760	46824173	5249039	52073212	5029866	0.911916	0.899199	0.100801
LH224	LH224	.	WiDiv-942	CB59G(2) X LH74	PI 562381	Holden's Foundation Seeds, Inc.	SS-B14	8348.5.98949.TCGGCA	SAMN08649538	PRJNA437324		2.37084	.	0.266443	44.0659	0.0011257		22642561	19122512	1665812	20788324	1854237	18802194	2128600	20930794	1711767	0.9244	0.898303	0.101697
LH225	LH225	.	WiDiv-942	CM105 X B37Ht	PI 574391	Holden's Foundation Seeds, Inc.	SS-B14	10347.6.157930.CTGAAGC-AGGCGAA	SAMN08649438	PRJNA437324		.	.	.	.	.		40362223	33274904	2622907	35897811	4464412	32742943	3475622	36218565	4143658	0.897338	0.904038	0.0959624
LH231	LH231	.	WiDiv-942	(BS13 x B73) X LHE136	PI 585226	Holden's Foundation Seeds, Inc.	SS-B73	10347.8.157944.TAATGCG-AGGCGAA	SAMN08649449	PRJNA437324		.	.	.	.	.		52716144	46374821	3568385	49943206	2772938	45467377	4614556	50081933	2634211	0.95003	0.90786	0.0921401
LH250	LH250	.	WiDiv-942	LH150 X LH123Ht	PI 583874	Holden's Foundation Seeds, Inc.	NSS-Oh43	10347.1.157895.GAGATTC-CAGGACG	SAMN08649412	PRJNA437324		.	.	.	.	.		54404731	44785289	3722673	48507962	5896769	44099149	4830515	48929664	5475067	0.899364	0.901276	0.0987236
LH252	LH252	.	WiDiv-942	Pioneer 3165 X LH51	PI 585227	Holden's Foundation Seeds, Inc.	NSS-Mo17	10347.4.157916.GAATTCG-CCTATCC	SAMN08649428	PRJNA437324		.	.	.	.	.		45405269	37310691	2958074	40268765	5136504	36790111	3843548	40633659	4771610	0.894911	0.90541	0.0945903
LH260	LH260	.	WiDiv-942	Pioneer 3295 X LH51	PI 585228	Holden's Foundation Seeds, Inc.	NSS-Mo17	10343.2.157684.CGGCTAT-TAATCTT	SAMN08649393	PRJNA437324		.	.	.	.	.		57294766	46878677	3699212	50577889	6716877	46207211	4864786	51071997	6222769	0.89139	0.904747	0.0952535
LH284	LH284	.	WiDiv-942	LH213 X LH212Ht	PI 602590	Holden's Foundation Seeds, Inc.	NSS-Oh43	10347.4.157916.GAATTCG-ATAGAGG	SAMN08649427	PRJNA437324		.	.	.	.	.		47669412	39169203	3277573	42446776	5222636	38581673	4235346	42817019	4852393	0.898207	0.901083	0.0989173
LH299	LH299	.	WiDiv-942	(LH168 X LH176) X LH277	PI 642029	Holden's Foundation Seeds, Inc.	Mixed	10347.8.157944.TAATGCG-CCTATCC	SAMN08649450	PRJNA437324		.	.	.	.	.		52979195	42898509	3384936	46283445	6695750	42246927	4502167	46749094	6230101	0.882405	0.903695	0.0963049
LH38	LH38	.	WiDiv-503	A619 X L120	PI 600791	Holden's Foundation Seeds, Inc.	NSS-Oh43	COUH.2279.7.1849.AAACAT	SAMN01921433	PRJNA189400		2.16999	138.657	0.307713	51.9566	0.000955388		25524851	19590147	1924819	21514966	4009885	19297961	2455280	21753241	3771610	0.852238	0.88713	0.11287
LH39	LH39	.	WiDiv-503	Oh43 X L120	PI 600944	Holden's Foundation Seeds, Inc.	NSS-Oh43	COUH.2279.7.1849.GATATA	SAMN01921434	PRJNA189400		2.05302	164.163	0.281267	57.812	0.000877544		26032198	20263197	1894991	22158188	3874010	19941711	2444909	22386620	3645578	0.859959	0.890787	0.109213
LH51	LH51	.	WiDiv-942	Mo17 X Ht donor	PI 600955	Holden's Foundation Seeds, Inc.	NSS-Mo17	10328.6.157114.ATTACTC-CAGGACG	SAMN08649346	PRJNA437324		2.38748	190.292	0.320234	51.9905	0.0011094		67352351	53452882	5650754	59103636	8248715	52668672	6975484	59644156	7708195	0.885554	0.883048	0.116952
LH52	LH52	.	WiDiv-942	Mo17(3) Xholden line 610 (610 = W153R type)	PI 601360	Holden's Foundation Seeds, Inc.	NSS-Mo17	8347.5.98849.AGGCCG	SAMN08649470	PRJNA437324		2.27275	.	.	.	.		26004916	21053804	1674177	22727981	3276935	20764391	2196464	22960855	3044061	0.882943	0.904339	0.0956612
LH54	LH54	.	WiDiv-942	Mo17(3) X Holden line 610 (610 = W153R type)	PI 601316	Holden's Foundation Seeds, Inc.	NSS-Mo17	8404.3.100515.AAAGCA	SAMN08649636	PRJNA437324		2.38062	150.01	0.300634	47.5499	0.0011902		33470376	26802180	2177802	28979982	4490394	26464220	2832885	29297105	4173271	0.875314	0.903305	0.096695
LH57	LH57	.	WiDiv-942	(Mo17 X H99) X LH53	PI 601317	Holden's Foundation Seeds, Inc.	NSS-Mo17	8348.4.98932.GTAGAG	SAMN08649520	PRJNA437324		2.03324	.	0.334181	50.505	0.00129016		24434714	19938964	1746511	21685475	2749239	19655517	2243486	21899003	2535711	0.896225	0.897553	0.102447
LH59	LH59	.	WiDiv-503	(Mo17 X H99) X LH53	PI 601466	Holden's Foundation Seeds, Inc.	NSS-Mo17	COUS.2278.4.1850.CGTACG	SAMN01921435	PRJNA189400		2.17664	171.162	0.419757	48.1901	0.001152		12386292	9556034	772189	10328223	2058069	9397158	1031292	10428450	1957842	0.841935	0.901108	0.0988922
LH60	LH60	.	WiDiv-942**	LH55 X LH47	PI 601404	Holden's Foundation Seeds, Inc.	NSS-Mo17	8405.3.100620.GATCAG	SAMN08649688	PRJNA437324		2.30764	206.622	0.303633	50.1804	0.00122681		18458427	15026990	1178832	16205822	2252605	14809642	1539823	16349465	2108962	0.885745	0.905818	0.0941819
LH61	LH61	.	WiDiv-503	Mo17(3) X ASA	PI 601416	Holden's Foundation Seeds, Inc.	NSS-Mo17	COUH.2279.7.1849.GATCAG	SAMN01921437	PRJNA189400		2.27567	156.503	0.340402	46.9281	0.0011517		17367659	13475433	1263475	14738908	2628751	13247859	1634085	14881944	2485715	0.856877	0.890197	0.109803
LH74	LH74	.	WiDiv-942	A632 X B73	PI 600957	Holden's Foundation Seeds, Inc.	SS-B73	10328.4.157100.GAATTCG-GGCTCTG	SAMN08649338	PRJNA437324		2.28178	166.34	0.356057	48.565	0.00119521		59875230	51606778	4341126	55947904	3927326	50626531	5524006	56150537	3724693	0.937792	0.901621	0.0983785
LH82	LH82	.	WiDiv-942**	Holden line 610 (610 = W153R type) X LH7	PI 601170	Holden's Foundation Seeds, Inc.	Mixed	8404.5.100541.CCACGC	SAMN08649650	PRJNA437324		2.36374	158.097	0.300268	46.3027	0.0010499		27545972	22491069	1977006	24468075	3077897	22172114	2515594	24687708	2858264	0.896237	0.898103	0.101897
LH85	LH85	.	WiDiv-942	Pioneer hybrid variety 3978	PI 601405	Holden's Foundation Seeds, Inc.	Broad origin-public	8348.5.98949.CATTTT	SAMN08649527	PRJNA437324		2.05736	163.541	0.26337	47.4975	0.000835259		22810445	18764520	1587357	20351877	2458568	18490940	2050094	20541034	2269411	0.90051	0.900195	0.0998048
LH93	LH93	.	WiDiv-503	BS11	PI 601171	Holden's Foundation Seeds, Inc.	Mixed	COUH.2279.7.1849.ACTGAT	SAMN01921439	PRJNA189400		2.29366	181.582	0.283165	46.4572	0.00117482		22291272	17299044	1673859	18972903	3318369	17012053	2135881	19147934	3143338	0.858988	0.888454	0.111546
LP1 NR Ht	LP1 NR Ht	.	WiDiv-942	A632Ht	PI 600729	Pfister hybrid corn company	SS-B14	8410.3.100744.CAGATC	SAMN08649733	PRJNA437324		2.45826	204.133	0.314535	45.586	0.00106475		30336440	25430648	2098885	27529533	2806907	25047012	2672623	27719635	2616805	0.913741	0.903584	0.0964162
Lp215D	Lp215D	.	WiDiv-942	Mo17 X Lp216D (Lp216D is a proprietary inbred line of ORSEM and originated by selfing within a Yugoslavian hybrid.)	PI 547107	Lot-et-Garonne France	NSS-Mo17	10328.4.157100.GAATTCG-AGGCGAA	SAMN08649336	PRJNA437324		2.37454	.	0.354816	43.4447	0.00098		63239605	42796474	13810005	56606479	6633126	42189375	14868137	57057512	6182093	0.902243	0.739418	0.260582
LP5	LP5	.	WiDiv-503	Yugoslavion_GLAMOS X B73Ht(2)	PI 601378	Claeys Semences	SS-B73	CNTX.2080.5.1742.CGATGT	SAMN01921440	PRJNA189400		2.28449	158.875	0.3393	44.1876	0.0009894		9707334	7899727	808657	8708384	998950	7715093	1011924	8727017	980317	0.899013	0.884047	0.115953
M14	M14	.	WiDiv-503	BR10 X R8	NSL 30867	United States, Illinois	Broad origin-public	COXY.2288.1.1851.AAGGAC	SAMN01921441	PRJNA189400		2.47402	166.353	.	.	.		12049035	9323905	879889	10203794	1845241	9167487	1130685	10298172	1750863	0.854689	0.890205	0.109795
M162W	M162W	.	WiDiv-503	K64R(2) X B1338T	Ames 27134	South Africa, KwaSulu-Natal	Mixed	COXX.2287.7.1854.TCGAAG	SAMN01921442	PRJNA189400		2.5312	173.708	.	.	.		19262693	15065595	1413857	16479452	2783241	14825124	1813124	16638248	2624445	0.863755	0.891027	0.108973
M37W	M37W	.	WiDiv-503	Jellicorse X 21A(2)	Ames 27133	South Africa, KwaSulu-Natal	Mixed	COYI.2273.1.1844.AAGGAC	SAMN01921443	PRJNA189400		2.51733	205.564	.	.	.		17466129	13279976	1239636	14519612	2946517	13067485	1588807	14656292	2809837	0.839127	0.891596	0.108404
MEF156-55-2	MEF156-55-2	.	WiDiv-503	.	Ames 27135	United States, North Carolina	Mixed	COYH.2270.7.1845.CTATAC	SAMN01921444	PRJNA189400		2.3071	162.785	0.332024	41.7446	0.00132027		16677725	12953415	1214767	14168182	2509543	12749187	1556187	14305374	2372351	0.857753	0.891217	0.108783
ML606	ML606	.	WiDiv-942	(H99 X Va26) X H99	PI 583774	United AgriSeeds, Inc.	NSS-Oh43	10328.5.157107.GAATTCG-CAGGACG	SAMN08649343	PRJNA437324		2.43284	.	0.311241	43.2701	0.00124543		59907335	46938652	5851629	52790281	7117054	46270113	7012796	53282909	6624426	0.889422	0.868386	0.131614
Mo13	Mo13	.	WiDiv-942	Mississippi line Hydl 100.3/2*T8	PI 558529	United States, Missouri	Broad origin-public	10347.4.157916.TCCGGAG-TAATCTT	SAMN08649431	PRJNA437324		.	192.797	.	.	.		47596214	38949823	3200789	42150612	5445602	38402743	4115881	42518624	5077590	0.893319	0.903198	0.0968018
Mo15W	Mo15W	.	WiDiv-503	Open Pollinated variety Pipe Corn	PI 558518	United States, Missouri	Broad origin-public	COYH.2270.7.1845.GAATAA	SAMN01921445	PRJNA189400		2.32794	182.378	0.320505	44.7872	0.0010324		16941818	13164664	1189685	14354349	2587469	12951900	1548623	14500523	2441295	0.855901	0.893202	0.106798
Mo16W	Mo16W	.	WiDiv-942	Open Pollinated variety Pipe Corn	PI 558531	United States, Missouri	Mixed	CNTT.2080.3.1742.GATCAG	SAMN08649745	PRJNA437324		2.51094	212.021	.	.	.		13237924	8927800	1250949	10178749	3059175	8796885	1495804	10292689	2945235	0.777515	0.854673	0.145327
Mo17	Mo17	.	WiDiv-503	C.I.187‑2 X C103	PI 558532	United States, Missouri	NSS-Mo17	CNTS.2080.2.1742.GCCAAT	SAMN01921446	PRJNA189400		2.39429	196.979	0.340295	45.5163	0.000964042		32321505	23652400	2620205	26272605	6048900	23261626	3276494	26538120	5783385	0.821067	0.876536	0.123464
Mo18W	Mo18W	.	WiDiv-942	WF9/Mo22	PI 550441	United States, Missouri	Tropical	10343.5.157705.TCCGCGA-GTACTGA	SAMN08649408	PRJNA437324		.	.	.	.	.		58429694	47503253	3715436	51218689	7211005	46852182	4818479	51670661	6759033	0.884322	0.906746	0.0932537
Mo1W	Mo1W	.	WiDiv-942	Mo22/2 X Wf9	PI 558520	United States, Missouri	Mixed	8348.6.98966.AAAGCA	SAMN08649540	PRJNA437324		2.4451	191.847	0.363723	41.2161	0.0011165		24772910	20163730	1836633	22000363	2772547	19868930	2353542	22222472	2550438	0.897047	0.894092	0.105908
Mo23W	Mo23W	.	WiDiv-503	K10 X Ky49/Mammoth White Pearl	Ames 20116	United States, Missouri	Broad origin-public	CNTU.2080.4.1742.CTTGTA	SAMN01921447	PRJNA189400		2.1636	218.442	.	.	.		43546176	31566628	4097603	35664231	7881945	31022519	4985267	36007786	7538390	0.826887	0.86155	0.13845
Mo24W	Mo24W	.	WiDiv-503	K10 X K49/Ziler Hi‑Cob	PI 587144	United States, Missouri	Broad origin-public	COXY.2288.1.1851.CCGTCC	SAMN01921448	PRJNA189400		2.44108	214.794	.	.	.		20106679	15746297	1403577	17149874	2956805	15507461	1810406	17317867	2788812	0.861299	0.89546	0.10454
Mo28W	Mo28W	.	WiDiv-503	MoSQA (S0) C4	Ames 28928	United States, Missouri	Mixed	COUN.2278.1.1850.ACATCT	SAMN01921449	PRJNA189400		2.85657	190.447	0.430957	47.5697	0.0010156		16166194	12693406	1193669	13887075	2279119	12489442	1519626	14009068	2157126	0.866566	0.891526	0.108474
Mo3	Mo3	.	WiDiv-503	38‑11 X R136	PI 558522	United States, Missouri	Broad origin-public	COSO.2253.2.1833.GGCTAC	SAMN01921450	PRJNA189400		2.31586	204.289	0.369966	41.9365	0.0011124		16281293	12660458	1426358	14086816	2194477	12438162	1769056	14207218	2074075	0.87261	0.875482	0.124518
Mo30W	Mo30W	.	WiDiv-503	MoSQA (S0) C4	Ames 28930	United States, Missouri	Mixed	COUS.2278.4.1850.CTAGCT	SAMN01921451	PRJNA189400		2.66319	205.99	.	.	.		29782601	22929204	2029067	24958271	4824330	22522945	2659143	25182088	4600513	0.84553	0.894403	0.105597
Mo39	Mo39	.	WiDiv-503	MoSQB (S0) C4	Ames 28937	United States, Missouri	Mixed	CNTW.2023.1.1720.GGCTAC	SAMN01921452	PRJNA189400		2.14983	203.045	0.301553	59.4397	0.000840913		52702144	41265630	4214302	45479932	7222212	40599335	5281503	45880838	6821306	0.870569	0.884887	0.115113
Mo44	Mo44	.	WiDiv-503	Mo22 X Pioneer Mexican Syn. 17	Ames 28939	United States, Missouri	Broad origin-public	COSO.2253.2.1833.GCCAAT	SAMN01921453	PRJNA189400		2.39163	200.158	0.320464	43.0934	0.00107965		23713471	18127181	1964304	20091485	3621986	17821069	2455570	20276639	3436832	0.855068	0.878897	0.121103
Mo45	Mo45	.	WiDiv-503	Race Negro de Tierra Caliente ,collection GUA III from Guatemala X D2 1tester	PI 583350	United States, Missouri	Mixed	COYO.2292.1.1853.CCGCAA	SAMN01921454	PRJNA189400		2.32899	219.997	0.297625	50.8504	0.0010518		26184081	19226492	1742837	20969329	5214752	18911889	2261094	21172983	5011098	0.80862	0.893209	0.106791
Mo46	Mo46	.	WiDiv-942	Race Cravo Paulista (collection SP II from Brazil) among about 600 collections crossed to a D2 1 tester	PI 583351	United States, Missouri	Mixed	HOHW.6397.3.44054.ACTGAT	SAMN08649790	PRJNA437324		2.3896	202.734	0.362374	49.5211	0.0010455		17796186	13529657	1218178	14747835	3048351	13297315	1592903	14890218	2905968	0.836708	0.893024	0.106976
Mo47	Mo47	.	WiDiv-503	Race Candela (collection ECU 344 from Ecuador) among about 600 collections crossed to a D2 1 tester	PI 583352	United States, Missouri	Mixed	COYN.2291.7.1852.AGATAG	SAMN01921455	PRJNA189400		2.16715	163.385	0.258377	56.8694	0.000923098		28021724	21805395	2288165	24093560	3928164	21449589	2858615	24308204	3713520	0.867477	0.882401	0.117599
Mo5	Mo5	.	WiDiv-503	K55(3) X N6	PI 558523	United States, Missouri	Mixed	CNTT.2080.3.1742.CTTGTA	SAMN01921456	PRJNA189400		2.34835	172.717	0.262518	50.3283	0.000925933		44444454	29046672	7406542	36453214	7991240	28537937	8229800	36767737	7676717	0.827274	0.776168	0.223832
Mo7	Mo7	.	WiDiv-503	Midland X T8	PI 558516	United States, Missouri	Popcorn	COSO.2253.2.1833.TTAGGC	SAMN01921457	PRJNA189400		2.5407	200.712	0.301369	39.7317	0.0011212		15720808	12095442	1348696	13444138	2276670	11902050	1665444	13567494	2153314	0.863028	0.877247	0.122753
MoG	MoG	.	WiDiv-503	Mastadon(Variety from Pennsylvania)	Ames 27136	United States, Missouri	Mixed	COYC.2270.4.1845.TGCTGG	SAMN01921458	PRJNA189400		2.66122	221.984	.	.	.		14929653	11502577	1079751	12582328	2347325	11321727	1382413	12704140	2225513	0.850933	0.891184	0.108816
Mp339	Mp339	.	WiDiv-503	T61 X Hill Yellow Dent	PI 543916	United States, Mississippi	Mixed	COYI.2273.1.1844.GGCCTG	SAMN01921459	PRJNA189400		2.46788	174.257	.	.	.		27851194	21276075	2265153	23541228	4309966	20948888	2824526	23773414	4077780	0.853587	0.88119	0.11881
MQ305	MQ305	.	WiDiv-942	Pioneer3901 X CB59G	PI 559917	United AgriSeeds, Inc.	IDT	8373.5.99652.GCCAAT	SAMN08649588	PRJNA437324		2.22337	.	0.334295	53.7811	0.0009863		23043360	18999095	1479704	20478799	2564561	18709235	1943893	20653128	2390232	0.896272	0.905879	0.094121
MS106	MS106	.	WiDiv-503	W10 X MS9	Ames 24727	United States, Michigan	Broad origin-public	COUI.2279.5.1849.AGCATC	SAMN01921460	PRJNA189400		2.24832	164.353	.	.	.		25520228	17303142	1676369	18979511	6540717	17012236	2152980	19165216	6355012	0.750981	0.887662	0.112338
MS116	MS116	.	WiDiv-503	Duncan O.P.	Ames 24729	United States, Michigan	Broad origin-public	COYF.2270.5.1845.CAACTA	SAMN01921461	PRJNA189400		2.62155	184.05	.	.	.		20472677	15961191	1472034	17433225	3039452	15714179	1891056	17605235	2867442	0.859938	0.892586	0.107414
MS12	MS12	.	WiDiv-503	Golden Glow(2) X Maize. Amargo X Duncan X Golden Glow	Ames 24706	United States, Michigan	Broad origin-public	CNTO.2042.7.1728.TAGCTT	SAMN01921462	PRJNA189400		2.34704	147.874	0.31915	41.1598	0.00106563		18359189	13909411	1848364	15757775	2601414	13664567	2223652	15888219	2470970	0.86541	0.860044	0.139956
MS132	MS132	.	WiDiv-503	BSSS	Ames 24730	United States, Michigan	Mixed	COSO.2253.2.1833.ACAGTG	SAMN01921463	PRJNA189400		2.24552	167.288	.	.	.		14569959	10824055	1513975	12338030	2231929	10647559	1793865	12441424	2128535	0.853909	0.855815	0.144185
MS1334	MS1334	.	WiDiv-942	Golden Glow(2) X Maize Amargo	Ames 24752	United States, Michigan	Broad origin-public	8373.8.99700.AATAGG	SAMN08649625	PRJNA437324		1.89566	167.896	0.226537	75.2522	0.00089507		31254802	25053971	2475815	27529786	3725016	24687408	3071872	27759280	3495522	0.88816	0.889339	0.110661
MS142	MS142	.	WiDiv-503	Mich 250	Ames 24733	United States, Michigan	Broad origin-public	CNTY.2080.6.1742.ACTTGA	SAMN01921464	PRJNA189400		2.18812	189.637	0.342466	59.3727	0.0011613		13289546	9826662	880682	10707344	2582202	9679176	1144135	10823311	2466235	0.814423	0.89429	0.10571
MS153	MS153	.	WiDiv-942**	Iowa Stiff Stalk Synthetic	Ames 24734	United States, Michigan	Broad origin-public	10328.5.157107.CTGAAGC-ATAGAGG	SAMN08649341	PRJNA437324		2.47143	178.938	0.252567	61.5931	0.0010359		64724474	51641391	5262121	56903512	7820962	50893576	6536009	57429585	7294889	0.887293	0.886191	0.113809
MS200	MS200	.	WiDiv-942	MS24(2) X Illinois High Oi	Ames 24737	United States, Michigan	Broad origin-public	8404.2.100502.CACGAT	SAMN08649631	PRJNA437324		2.43509	165.874	.	.	.		24580836	19948043	1755767	21703810	2877026	19676605	2235711	21912316	2668520	0.891439	0.89797	0.10203
MS211	MS211	.	WiDiv-503	Pickett O.P.	Ames 24742	United States, Michigan	Broad origin-public	CNTW.2023.1.1720.GCCAAT	SAMN01921466	PRJNA189400		2.38203	169.803	0.303495	35.427	0.0011569		22342626	16960601	1807044	18767645	3574981	16682837	2248468	18931305	3411321	0.847318	0.88123	0.11877
MS221	MS221	.	WiDiv-503	Broadbase sel. for European corn borer	Ames 24746	United States, Michigan	SS-B37	COUO.2278.2.1850.ACCCAG	SAMN01921467	PRJNA189400		2.50886	161.675	0.348938	40.648	0.00125375		21679859	17563147	1497274	19060421	2619438	17264846	1949627	19214473	2465386	0.886282	0.898533	0.101467
MS222	MS222	.	WiDiv-503	Broadbase sel. for European corn borer	Ames 24747	United States, Michigan	SS-B37	CNTX.2080.5.1742.ATCACG	SAMN01921468	PRJNA189400		2.56851	169.606	0.3385	42.6924	0.0011444		12019867	9206113	900644	10106757	1913110	9041225	1146791	10188016	1831851	0.847598	0.887437	0.112563
MS223	MS223	.	WiDiv-503	Broadbase sel. for European corn borer	Ames 24748	United States, Michigan	Broad origin-public	COUI.2279.5.1849.CGATGT	SAMN01921469	PRJNA189400		2.48188	198.379	0.445765	42.5388	0.0011369		16599160	11178645	1049058	12227703	4371457	11004838	1356973	12361811	4237349	0.744725	0.890229	0.109771
MS224	MS224	.	WiDiv-503	Broadbase sel. for European corn borer	Ames 24749	United States, Michigan	Broad origin-public	COUU.2278.6.1850.CCACGC	SAMN01921470	PRJNA189400		2.49593	216.265	0.281435	43.7473	0.0009957		13167210	10371456	880293	11251749	1915461	10211537	1155299	11366836	1800374	0.863268	0.898362	0.101638
MS225	MS225	.	WiDiv-503	Broadbase sel. for European corn borer	Ames 24750	United States, Michigan	Mixed	COUT.2278.5.1850.CTATAC	SAMN01921471	PRJNA189400		2.67472	210.199	0.363986	37.4252	0.00130189		26822046	20932632	1839767	22772399	4049647	20596812	2407969	23004781	3817265	0.857682	0.895327	0.104673
MS226	MS226	.	WiDiv-503	.	Ames 24751	United States, Michigan	Mixed	COUX.2255.3.1837.GTCCGC	SAMN01921472	PRJNA189400		2.11836	183.421	0.319493	52.0759	0.0011639		23478576	18613526	1844975	20458501	3020075	18324907	2324217	20649124	2829452	0.879488	0.887442	0.112558
MS24A	MS24A	.	WiDiv-503	[(Golden Glow X M. Amargo) S5 X Duncan] S2 X Golden Glow	Ames 24708	United States, Michigan	Broad origin-public	COUX.2255.3.1837.CATGGC	SAMN01921473	PRJNA189400		2.29396	134.768	0.313788	46.7909	0.001054		10731163	8452399	797726	9250125	1481038	8323805	1020823	9344628	1386535	0.870794	0.890758	0.109242
MS67	MS67	.	WiDiv-503	(L317 X 38-11) MS1334]	Ames 24710	United States, Michigan	Broad origin-public	COUW.2255.1.1837.ACTGAT	SAMN01921474	PRJNA189400		2.28813	174.166	0.245943	54.6357	0.000870538		20104487	15897297	1451155	17348452	2756035	15652092	1863436	17515528	2588959	0.871225	0.893612	0.106388
MS71	MS71	.	WiDiv-942	A619 X R168	Ames 24712	United States, Michigan	Broad origin-public	8405.7.100688.AGCGCT	SAMN08649720	PRJNA437324		2.21658	173.028	.	.	.		20296403	16591641	1258011	17849652	2446751	16359131	1655874	18015005	2281398	0.887596	0.908084	0.0919164
MS72	MS72	.	WiDiv-503	W10 X MS206	Ames 24713	United States, Michigan	Broad origin-public	COUY.2255.5.1837.CCTTAG	SAMN01921475	PRJNA189400		2.40532	185.227	0.344687	51.725	0.00124373		17228971	13571659	1223929	14795588	2433383	13357625	1579343	14936968	2292003	0.866968	0.894266	0.105734
Mt42	Mt42	.	WiDiv-503	Minnesota #13 (Owen's Strain)	Ames 20140	United States, Minnesota	Broad origin-public	COYI.2273.1.1844.GACGGA	SAMN01921476	PRJNA189400		2.01387	141.612	0.200275	60.1413	0.0009745		19725968	15171696	1299658	16471354	3254614	14937052	1710553	16647605	3078363	0.843944	0.897249	0.102751
N192	N192	.	WiDiv-942	S5 line selected from (CM105/B73)F2	PI 550566	United States, Nebraska	SS-B73	HHCG.6374.1.43156.ACATCT	SAMN08649758	PRJNA437324		2.37452	166.496	0.349097	43.411	0.0010223		19732161	16270389	1426325	17696714	2035447	15896485	1851638	17748123	1984038	0.899452	0.895671	0.104329
N193	N193	.	WiDiv-503	S5 lines selfed from a plant in NK(B)RF(2), an improved version of Krug	PI 550567	United States, Nebraska	Broad origin-public	COUY.2255.5.1837.AAATGC	SAMN01921477	PRJNA189400		2.05831	180.649	0.317601	60.6395	0.0010087		24749636	19403326	1818563	21221889	3527747	19097372	2343589	21440961	3308675	0.866314	0.890696	0.109304
N197	N197	.	WiDiv-503	Mo17(2) X early Krug line	Ames 22755	United States, Nebraska	NSS-Mo17	COUS.2278.4.1850.ATCCTA	SAMN01921478	PRJNA189400		2.23293	170.229	0.313522	42.5465	0.00122564		18708566	13759343	1194552	14953895	3754671	13523911	1590936	15114847	3593719	0.807911	0.894743	0.105257
N199	N199	.	WiDiv-503	Mo44 outcross (and possibly backcrossed)	PI 568158	United States, Nebraska	Broad origin-public	COWC.2271.5.1846.TCGAAG	SAMN01921479	PRJNA189400		2.86724	195.386	0.51565	33.9117	0.0009764		34926456	27504095	2643334	30147429	4779027	27061911	3370203	30432114	4494342	0.87132	0.889255	0.110745
N200	N200	.	WiDiv-942	Selfed from an outcross (and probably a backcross) to MO 44	PI 568159	United States, Nebraska	Broad origin-public	HOCU.6385.7.43512.TGCCAT	SAMN08649777	PRJNA437324		2.68202	197.601	0.405713	35.4947	0.0009803		29104340	21975058	2252357	24227415	4876925	21574129	2878937	24453066	4651274	0.840186	0.882267	0.117733
N201	N201	.	WiDiv-942	N28/B73	PI 568160	United States, Nebraska	SS-B73	10328.5.157107.CTGAAGC-CCTATCC	SAMN08649342	PRJNA437324		2.55048	214.8	0.431045	37.985	0.000946568		55295105	49278315	4299474	53577789	1717316	48266219	5346698	53612917	1682188	0.969578	0.900272	0.0997278
N209	N209	.	WiDiv-503	Developed by self pollination directly from NSS1(6). NSS1(6) is first replication of Nebraska Stiff Stalk Synthetic which had undergone six cycles of per se selection when selfing was initiated.	PI 595366	United States, Nebraska	SS-BSSSC0	COUW.2255.1.1837.CCCATG	SAMN01921480	PRJNA189400		2.46706	171.908	0.44516	35.3288	0.00107001		21518819	17461696	1626545	19088241	2430578	17178879	2049106	19227985	2290834	0.893543	0.893431	0.106569
N211	N211	.	WiDiv-942	Self-pollination directly from CLNA(C1)	PI 569354	United States, Nebraska	Mixed	8404.2.100502.CACTCA	SAMN08649632	PRJNA437324		2.36809	201.334	.	.	.		28709673	22870147	1728738	24598885	4110788	22580898	2262549	24843447	3866226	0.865334	0.908928	0.0910723
N215	N215	.	WiDiv-503	Developed by self pollination directly from NB(S)RF1(5). Population represents fifth cycle of reciprocal full-sib selection in Nebraska B Synthetic with Nebraska Stiff Stalk Synthetic as opposing tester population	PI 595367	United States, Nebraska	Mixed	COUX.2255.3.1837.ACAAAC	SAMN01921481	PRJNA189400		2.40133	195.837	0.291134	48.0104	0.00106239		22642174	17964118	1652446	19616564	3025610	17694292	2115990	19810282	2831892	0.874928	0.893187	0.106813
N216	N216	.	WiDiv-503	Self-pollination directly from NB(S)RF1(6)	PI 596355	United States, Nebraska	Mixed	COUW.2255.1.1837.GATATA	SAMN01921482	PRJNA189400		2.3094	206.673	0.338875	47.2862	0.00126938		20607926	16448664	1516561	17965225	2642701	16192442	1930371	18122813	2485113	0.87941	0.893484	0.106516
N217	N217	.	WiDiv-503	Derived directly by selfing component family 077-3 from cycle 1 of NCLNB	PI 596356	United States, Nebraska	SS-B14	COUZ.2255.7.1837.ACCCAG	SAMN01921483	PRJNA189400		2.47619	187.033	0.345835	50.0291	0.0010844		25563708	20650532	2086569	22737101	2826607	20269779	2633609	22903388	2660320	0.895934	0.885012	0.114988
N218	N218	.	WiDiv-503	Derived by self-pollinating family 172-2, a component of NCLNB cycle 1	PI 596357	United States, Nebraska	SS-B14	COUY.2255.5.1837.GGCTAC	SAMN01921484	PRJNA189400		2.45947	181.615	.	.	0.00107016		14731236	12238184	1066348	13304532	1426704	12002827	1385355	13388182	1343054	0.90883	0.896524	0.103476
N28	N28	.	WiDiv-503	Developed by continued inbreeding and selection from Stiff Stalk Synthetic 1	Ames 19321	United States, Nebraska	SS-BSSSC0	COUS.2278.4.1850.TTCGAA	SAMN01921485	PRJNA189400		2.49013	185.626	0.315329	47.807	0.0009827		14000672	11047292	930996	11978288	2022384	10851823	1226397	12078220	1922452	0.862689	0.898462	0.101538
N28E	N28E	.	WiDiv-503	.	.	.	SS-BSSSC0	COYS.2292.3.1853.TGACCA	SAMN01921486	PRJNA189400		.	.	.	.	.		14219042	11206612	990454	12197066	2021976	11006337	1298573	12304910	1914132	0.865382	0.894467	0.105533
N28Ht	N28Ht	.	WiDiv-503	Stiff_Stalk_Synthetic_1	Ames 27138	United States, North Carolina	SS-BSSSC0	COYW.2292.6.1853.TTCTCC	SAMN01921487	PRJNA189400		2.4262	186.87	0.311714	47.5103	0.00134878		24480800	19601112	1678034	21279146	3201654	19262057	2186844	21448901	3031899	0.876152	0.898044	0.101956
N501	N501	.	WiDiv-503	Inbred from Nebraska S synthetic following twelve cycles of recurrent selection for grain yield and tolerance to sub-optimal temperatures.	PI 594050	United States, Nebraska	SS-BSSSC0	COUX.2255.3.1837.GATGCT	SAMN01921488	PRJNA189400		2.57178	199.157	0.304425	46.2875	0.00122175		19111451	15548179	1383249	16931428	2180023	15280676	1786562	17067238	2044213	0.893037	0.895322	0.104678
N523	N523	.	WiDiv-942	Inbred from Nebraska S synthetic following multiple cycles of recurrent selection to sub-optimal temperatures using growth chamber evaluations and seedling tolerance to post-emergence freeze.	PI 594071	United States, Nebraska	SS-BSSSC0	8373.7.99684.TCCCGA	SAMN08649615	PRJNA437324		2.3546	224.663	0.402018	42.6578	0.0011948		22871854	19044670	1599376	20644046	2227808	18733939	2058294	20792233	2079621	0.909075	0.901007	0.0989934
N527	N527	.	WiDiv-503	Selected from Nebraska B and Nebraska S Synthetics, NB and NS.	PI 604606	United States, Nebraska	SS-BSSSC0	COUX.2255.3.1837.CCGCAA	SAMN01921489	PRJNA189400		2.55538	175.205	.	.	.		41637532	33611368	3202804	36814172	4823360	33063872	4057860	37121732	4515800	0.891545	0.890688	0.109312
N534	N534	.	WiDiv-503	Inbred from Nebraska B synthetic following twelve cycles of full-sib recurrent selection to sub-optimal temperatures using growth chamber evaluations	PI 594080	United States, Nebraska	Mixed	COUX.2255.3.1837.AAAGCA	SAMN01921490	PRJNA189400		2.51117	206.311	0.305521	45.2719	0.0010826		21887902	17397469	1523954	18921423	2966479	17139150	1963144	19102294	2785608	0.872733	0.89723	0.10277
N538	N538	.	WiDiv-503	Inbred from Nebraska S synthetic following multiple cycles of recurrent selection to sub-optimal temperatures using growth chamber evaluations and seedling tolerance to post-emergence freeze.	PI 594084	United States, Nebraska	SS-BSSSC0	COUU.2278.6.1850.CCGTCC	SAMN01921491	PRJNA189400		2.12845	180.804	0.282327	57.8428	0.0010545		12270864	9906312	807749	10714061	1556803	9735912	1066613	10802525	1468339	0.880339	0.901263	0.0987374
N540	N540	.	WiDiv-942	Inbred from Nebraska S synthetic following multiple cycles of recurrent selection to sub-optimal temperatures using growth chamber evaluations and seedling tolerance to post-emergence freeze.	PI 594086	United States, Nebraska	SS-BSSSC0	8373.7.99684.TAATCG	SAMN08649611	PRJNA437324		2.30107	180.96	0.347225	53.224	0.0010537		36434002	30183688	2754686	32938374	3495628	29703527	3487302	33190829	3243173	0.910985	0.894932	0.105068
N542	N542	.	WiDiv-503	Inbred from Nebraska S synthetic following multiple cycles of recurrent selection to sub-optimal temperatures using growth chamber evaluations and seedling tolerance to post-emergence freeze.	PI 594088	United States, Nebraska	SS-BSSSC0	COUU.2278.6.1850.TCGGCA	SAMN01921492	PRJNA189400		2.32967	181.271	0.296135	50.141	0.0011395		26993975	21438848	2162121	23600969	3393006	21071638	2721914	23793552	3200423	0.881439	0.885603	0.114397
N545	N545	.	WiDiv-503	Inbred from Nebraska S synthetic following multiple cycles of recurrent selection to sub-optimal temperatures using growth chamber evaluations and seedling tolerance to post-emergence freeze.	PI 594091	United States, Nebraska	SS-BSSSC0	COSX.2319.4.1866.TGCCAT	SAMN01921493	PRJNA189400		2.23547	190.989	0.330201	54.138	0.00119767		21260429	17150060	1557200	18707260	2553169	16841667	2019538	18861205	2399224	0.887151	0.892926	0.107074
N6	N6	.	WiDiv-503	Hays Golden	Ames 27137	United States, North Carolina	Broad origin-public	COYO.2292.1.1853.AAAGCA	SAMN01921494	PRJNA189400		2.27421	177.694	0.370299	45.3201	0.001116		22933136	16754363	1597243	18351606	4581530	16473640	2054146	18527786	4405350	0.807905	0.889132	0.110868
N7A	N7A	.	WiDiv-503	Oh07 X Stiff Stalk Synthetic	PI 607512	United States, Nebraska	SS-BSSSC0	COYX.2292.7.1853.CACTCA	SAMN01921495	PRJNA189400		2.26245	182.826	0.305407	51.6462	0.00119679		19732571	14899628	1361537	16261165	3471406	14632189	1754032	16386221	3346350	0.830415	0.892957	0.107043
NC13	NC13	.	WiDiv-503	Indian Chief	Ames 12726	United States, North Carolina	Mixed	COUU.2278.6.1850.GGTAGC	SAMN01921496	PRJNA189400		2.51372	224.853	.	.	.		10433675	8115616	771082	8886698	1546977	7989175	978667	8967842	1465833	0.859509	0.890869	0.109131
NC230	NC230	.	WiDiv-942**	K55 X Yellow line or hybrid	Ames 12731	United States, North Carolina	Mixed	8405.6.100671.ACTCTC	SAMN08649716	PRJNA437324		2.47195	160.999	0.379368	42.03	0.0011596		21489787	17728264	1335540	19063804	2425983	17488248	1724062	19212310	2277477	0.89402	0.910263	0.0897374
NC232	NC232	.	WiDiv-503	T204(3) X Low Ear outcross	Ames 12732	United States, North Carolina	Mixed	COYG.2270.6.1845.AGTTCC	SAMN01921499	PRJNA189400		2.7682	164.941	0.532895	43.768	0.000861279		26026783	20387426	1824923	22212349	3814434	20057668	2361320	22418988	3607795	0.861381	0.894673	0.105327
NC236	NC236	.	WiDiv-503	NC7 X Huffman Var. X Illinois Low Ear	Ames 12734	United States, North Carolina	Mixed	COYF.2270.5.1845.CTGCTG	SAMN01921500	PRJNA189400		2.50048	201.623	0.255376	71.5671	0.0010381		18541267	14308138	1387317	15695455	2845812	14073011	1785515	15858526	2682741	0.85531	0.88741	0.11259
NC250	NC250	.	WiDiv-503	Nigeria Composite ARb X B37(2)	PI 550555	United States, North Carolina	SS-B37	COYH.2270.7.1845.CAGATC	SAMN01921501	PRJNA189400		2.62583	171.628	.	.	.		28159308	22372441	2046698	24419139	3740169	21986540	2638630	24625170	3534138	0.874495	0.892848	0.107152
NC258	NC258	.	WiDiv-942	TZ*2/3/NC 248/NC 246)/2/C103	PI 531084	United States, North Carolina	Popcorn	8373.5.99652.GATCAG	SAMN08649587	PRJNA437324		2.50775	172.228	.	.	.		30963503	24805898	2403525	27209423	3754080	24448017	3021062	27469079	3494424	0.887144	0.89002	0.10998
NC260	NC260	.	WiDiv-942	Mo44(4) X Mo17	Ames 27140	United States, North Carolina	Broad origin-public	8410.3.100744.TTAGGC	SAMN08649738	PRJNA437324		2.3636	186.808	0.275776	41.5881	0.0010312		35196111	28513694	2309918	30823612	4372499	28141596	2972408	31114004	4082107	0.884018	0.904467	0.0955328
NC262	NC262	.	WiDiv-942	TZ	PI 531085	United States, North Carolina	Popcorn	8373.8.99700.ACCGGC	SAMN08649628	PRJNA437324		2.37689	155.609	0.39197	35.4039	0.0010524		29347007	23594999	2106054	25701053	3645954	23267076	2694831	25961907	3385100	0.884653	0.896201	0.103799
NC264	NC264	.	WiDiv-503	Inbred SC 276Q*/3*Gaspe Flint	PI 520774	United States, North Carolina	Tropical	COYG.2270.6.1845.TCCCGA	SAMN01921502	PRJNA189400		2.55825	187.337	.	.	.		20145045	15699805	1376566	17076371	3068674	15451514	1783519	17235033	2910012	0.855547	0.896518	0.103482
NC290A	NC290A	.	WiDiv-942	McNair inbred line 14 X McNair inbred line 18 (largely C103 origin); derived from the same S4 family as NC290	Ames 27141	United States, North Carolina	Popcorn	8348.4.98932.GGTAGC	SAMN08649519	PRJNA437324		2.46029	171.317	0.32265	44.4947	0.0011211		20999219	16931912	1592835	18524747	2474472	16700078	2013885	18713963	2285256	0.891174	0.892386	0.107614
NC294	NC294	.	WiDiv-942	B73(4) X NC250	Ames 27143	United States, North Carolina	SS-B73	HOGP.6385.6.43511.GATGCT	SAMN08649782	PRJNA437324		2.62785	197.446	0.358031	35.7842	0.0010862		14208482	11663889	999211	12663100	1545382	11404873	1301916	12706789	1501693	0.89431	0.897542	0.102458
NC298	NC298	.	WiDiv-942**	Agroceres 155 x line from (Pioneer X105A x H5)	Ames 27261	United States, North Carolina	Tropical	8405.3.100620.TGACCA	SAMN08649693	PRJNA437324		.	182.14	.	.	.		19913650	15736473	1225042	16961515	2952135	15524886	1608115	17133001	2780649	0.860365	0.906139	0.0938607
NC302	NC302	.	WiDiv-942	(Pioneer x105A X H5) X H101	Ames 27147	United States, North Carolina	Tropical	HHNP.6373.7.43147.TCGAAG	SAMN08649763	PRJNA437324		2.52959	181.402	0.447343	36.5394	0.0011468		9074726	6684345	594782	7279127	1795599	6564769	786761	7351530	1723196	0.81011	0.89298	0.10702
NC304	NC304	.	WiDiv-942	(Pioneer x105A X H5) X H101	Ames 27148	United States, North Carolina	Tropical	8348.8.99000.GATGCT	SAMN08649571	PRJNA437324		2.32965	166.194	0.251939	50.1364	0.0010854		21282045	17305736	1324865	18630601	2651444	17042607	1771140	18813747	2468298	0.88402	0.905859	0.0941407
NC306	NC306	.	WiDiv-942	NC250 X B73(2)	Ames 27149	United States, North Carolina	SS-B73	HOGC.6397.4.44055.ATTCCT	SAMN08649780	PRJNA437324		2.5086	211.599	0.317811	32.832	0.000928801		16254687	13606453	1054691	14661144	1593543	13284539	1426008	14710547	1544140	0.905003	0.903062	0.0969378
NC310	NC310	.	WiDiv-942	NC250 X B73	Ames 27151	United States, North Carolina	SS-B73	8348.3.98917.CCGTCC	SAMN08649500	PRJNA437324		2.31317	194.802	0.355749	50.2176	0.0011251		32278073	28753393	2159170	30912563	1365510	28144518	2823503	30968021	1310052	0.959414	0.908825	0.0911748
NC314	NC314	.	WiDiv-942	B73 X NC250	Ames 27153	United States, North Carolina	SS-B37	HHOG.6373.6.43146.CCAACA	SAMN08649767	PRJNA437324		2.64032	184.146	0.371332	43.4946	0.0010279		20310541	16443438	1468091	17911529	2399012	16098273	1904811	18003084	2307457	0.886391	0.894195	0.105805
NC318	NC318	.	WiDiv-503	B52 X SC76(4)	Ames 27155	United States, North Carolina	Mixed	COYB.2270.3.1845.TGCCAT	SAMN01921504	PRJNA189400		2.53372	191.847	0.302672	53.268	0.0011096		25209260	19585357	1759644	21345001	3864259	19290399	2263168	21553567	3655693	0.854986	0.894998	0.105002
NC324	NC324	.	WiDiv-942	B73 X NC250	Ames 27158	United States, North Carolina	SS-B37	HOHA.6397.3.44054.GTCCGC	SAMN08649786	PRJNA437324		2.66937	185.315	0.428397	41.5799	0.0011522		23225961	18720460	1739254	20459714	2766247	18311837	2256553	20568390	2657571	0.885578	0.89029	0.10971
NC326	NC326	.	WiDiv-942	(B73 x NC250) x B73(3); shares a common BC3F1 family with NC292, NC328, and NC330	Ames 27159	United States, North Carolina	SS-B73	HSWO.6385.5.43510.ATACGG	SAMN08649800	PRJNA437324		2.60135	199.468	0.361645	37.8278	0.0010123		16332296	13952117	1135795	15087912	1244384	13604103	1500579	15104682	1227614	0.924835	0.900655	0.0993453
NC328	NC328	.	WiDiv-942	(B73 x NC250) x B73(3); shares a common BC3F1 family with NC292, NC326, and NC330	Ames 27160	United States, North Carolina	SS-B73	HSWN.6397.6.44057.ACCGGC	SAMN08649799	PRJNA437324		2.35864	196.289	0.325428	47.2283	0.00112		14160572	11957718	1109721	13067439	1093133	11667944	1419083	13087027	1073545	0.924188	0.891566	0.108434
NC338	NC338	.	WiDiv-942	Derived from an experimental line from Pioneer X105A x H5 crossed with an experimental line derived from Pioneer 304B x Agroceres 504	Ames 27165	United States, North Carolina	Tropical	HOHN.6385.5.43510.CCCATG	SAMN08649789	PRJNA437324		2.44995	.	0.293081	46.183	0.001006		20449614	15266500	1290551	16557051	3892563	15007656	1720171	16727827	3721787	0.818002	0.897167	0.102833
NC340	NC340	.	WiDiv-503	Pioneer306A X H5 X Pioneer X 105A	Ames 27166	United States, North Carolina	Tropical	COYF.2270.5.1845.TCATTC	SAMN01921505	PRJNA189400		2.41779	206.508	0.337965	40.803	0.001039		19882013	15202796	1519747	16722543	3159470	14966963	1919116	16886079	2995934	0.849314	0.886349	0.113651
NC342	NC342	.	WiDiv-503	McNair14 X McNair18 which were in turn derived from Coker 811A x C103	Ames 27167	United States, North Carolina	Mixed	COYA.2270.2.1845.CGATGT	SAMN01921506	PRJNA189400		2.52139	198.846	0.331604	50.0149	0.0010289		18968625	14294943	1218805	15513748	3454877	14068265	1604439	15672704	3295921	0.826244	0.897628	0.102372
NC344	NC344	.	WiDiv-503	TZ (2) x [(NC248 x NC246) x C103]. NC344 is a sister line of NC258	Ames 27168	United States, North Carolina	Popcorn	COXX.2287.7.1854.GAGTGG	SAMN01921507	PRJNA189400		2.58329	196.668	0.391135	39.6733	0.0010273		15169988	11760972	1056903	12817875	2352113	11581093	1364067	12945160	2224828	0.85334	0.894627	0.105373
NC348	NC348	.	WiDiv-942	Derived from the cross of an experimental line sharing the same pedigree as NC296 with an experimental line derived from Agroceres 155	Ames 27170	United States, North Carolina	Tropical	HHCN.6374.3.43158.CCTTAG	SAMN08649759	PRJNA437324		2.39354	193.402	0.281889	44.458	0.0011512		16272879	11888021	1165600	13053621	3219258	11672542	1506862	13179404	3093475	0.8099	0.885665	0.114335
NC350	NC350	.	WiDiv-942	Derived from an experimental line sharing the same pedigree of NC296 with an experimental line from the hybrid H101 from El Salvador	Ames 27171	United States, North Carolina	Tropical	8348.3.98917.TTAGGC	SAMN08649508	PRJNA437324		.	176.898	.	.	.		32223280	26143728	2033383	28177111	4046169	25766996	2658191	28425187	3798093	0.882132	0.906485	0.0935153
NC356	NC356	.	WiDiv-503	Recurrent selection from an all-tropical hybrid synthetic TROPHY	Ames 27174	United States, North Carolina	Tropical	COXY.2288.1.1851.GACGGA	SAMN01921508	PRJNA189400		2.34125	188.892	0.325269	45.9661	0.0010395		22236577	17141036	1659110	18800146	3436431	16881197	2091445	18972642	3263935	0.853218	0.889765	0.110235
NC358	NC358	.	WiDiv-503	Recurrent selection from an all-tropical hybrid synthetic TROPHY	Ames 27175	United States, North Carolina	Tropical	COYA.2270.2.1845.ATGAGC	SAMN01921509	PRJNA189400		2.46417	190.296	0.321821	43.9944	0.00118352		15226635	11475681	1018250	12493931	2732704	11298311	1312267	12610578	2616057	0.828192	0.895939	0.104061
NC362	NC362	.	WiDiv-942	single-cross between an experimental line of all-tropical origin and NC262	Ames 27177	United States, North Carolina	Popcorn	10328.6.157114.CTGAAGC-AGGCGAA	SAMN08649347	PRJNA437324		2.435	196.202	0.305748	38.3217	0.0009746		56684026	41828659	7851170	49679829	7004197	41251920	8862004	50113924	6570102	0.884093	0.823163	0.176837
NC364	NC364	.	WiDiv-942	an experimental line of all-tropical origin and NC262	Ames 27178	United States, North Carolina	Popcorn	10328.6.157114.CTGAAGC-TAATCTT	SAMN08649348	PRJNA437324		2.55696	205.016	0.28845	44.883	0.0010272		51911879	38707189	7395614	46102803	5809076	38153451	8290616	46444067	5467812	0.894671	0.821492	0.178508
NC368	NC368	.	WiDiv-942	Derived from B73 x NC250-type materials	Ames 27180	United States, North Carolina	SS-B73	HHOO.6374.3.43158.GCACTT	SAMN08649769	PRJNA437324		2.47757	220.315	0.39646	41.0495	0.00118369		15190857	12069602	1006357	13075959	2114898	11805359	1326092	13131451	2059406	0.864431	0.899014	0.100986
NC412	NC412	.	WiDiv-503	Pioneer X x105A X H5 X Agroceres_155 X 3 X NC262A	.	United States, North Carolina	Mixed	COUT.2278.5.1850.ATCTAT	SAMN01921510	PRJNA189400		2.51201	159.342	0.346687	37.4497	0.00132186		19019428	14696525	1425270	16121795	2897633	14450966	1821166	16272132	2747296	0.855553	0.888081	0.111919
NC472	NC472	.	WiDiv-503	NC268 X NC300	.	United States, North Carolina	Mixed	COUW.2255.1.1837.CAGGCG	SAMN01921511	PRJNA189400		2.17318	213.31	0.27917	56.0203	0.0010884		23528103	19356980	1627165	20984145	2543958	18981067	2114463	21095530	2432573	0.89661	0.899767	0.100233
ND1	ND1	.	WiDiv-503	Falconer	NSL 32723	United States, North Dakota	Sweet corn	COUY.2255.5.1837.TGCCAT	SAMN01921512	PRJNA189400		2.207	117.923	.	.	.		27455099	21409932	1981847	23391779	4063320	21060415	2543331	23603746	3851353	0.859722	0.892249	0.107751
ND101	ND101	.	WiDiv-503	synthetic BS5	PI 550553	United States, North Dakota	Mixed	COXU.2287.5.1854.GCCTTA	SAMN01921513	PRJNA189400		2.08789	113.084	.	.	.		14512686	11218770	1152136	12370906	2141780	11032113	1457560	12489673	2023013	0.860604	0.883299	0.116701
ND167	ND167	.	WiDiv-503	Haney=s Minnesota #13	NSL 32726	United States, North Dakota	Broad origin-public	COUS.2278.4.1850.GCTCCA	SAMN01921514	PRJNA189400		1.95682	120.558	.	.	.		19938509	15362285	1181102	16543387	3395122	15095423	1608431	16703854	3234655	0.837768	0.903709	0.096291
ND230	ND230	.	WiDiv-503	Haney=s Minnesota #13	NSL 32728	United States, North Dakota	Broad origin-public	COUX.2255.3.1837.TGAATG	SAMN01921515	PRJNA189400		2.25873	164.579	0.299313	39.3605	0.000870824		20415134	16020870	1542000	17562870	2852264	15775738	1955654	17731392	2683742	0.868542	0.889707	0.110293
ND245	ND245	.	WiDiv-503	CK98 X ND12Rf	PI 550489	United States, North Dakota	Broad origin-public	COUY.2255.5.1837.TACAGC	SAMN01921516	PRJNA189400		2.07849	148.164	0.349364	48.2757	0.0010829		22227660	17278124	1596942	18875066	3352594	17034853	2043986	19078839	3148821	0.858338	0.892866	0.107134
ND246	ND246	.	WiDiv-503	W755 X W771	PI 550490	United States, North Dakota	Broad origin-public	COYO.2292.1.1853.CATGGC	SAMN01921517	PRJNA189400		2.04618	147.988	0.291448	52.412	0.0010891		35863109	26405142	2460225	28865367	6997742	26009764	3157334	29167098	6696011	0.81329	0.89175	0.10825
ND247	ND247	.	WiDiv-503	W755 X W771	PI 550503	United States, North Dakota	Broad origin-public	COUT.2278.5.1850.CACGAT	SAMN01921518	PRJNA189400		1.88507	145.165	0.243133	73.7219	0.000956546		10680794	8379312	731345	9110657	1570137	8235562	962796	9198358	1482436	0.861205	0.89533	0.10467
ND249	ND249	.	WiDiv-942	Selected from Rumanian Syn. D by self-pollination and selection for agronomic type for 7 generations.	PI 550530	United States, North Dakota	Broad origin-public	8410.4.100757.GGTAGC	SAMN08649741	PRJNA437324		.	117.624	.	.	.		28591784	22716707	2628988	25345695	3246089	22431558	3128808	25560366	3031418	0.893976	0.877591	0.122409
ND251	ND251	.	WiDiv-503	Selected from Rumanian Syn. D, with 7 generations of self- pollination and selection for plant and ear traits.	PI 550532	United States, North Dakota	Broad origin-public	COUZ.2255.7.1837.GTGGCC	SAMN01921519	PRJNA189400		2.10694	99.3081	0.236398	61.5136	0.0010121		16954568	13300894	1199040	14499934	2454634	13087906	1547378	14635284	2319284	0.863206	0.894271	0.105729
ND259	ND259	.	WiDiv-942	Selected from AS-D by selfing for 8 generations and selecting for desirable plant and ear traits.	PI 550571	United States, North Dakota	Broad origin-public	8348.7.98983.AGCATC	SAMN08649555	PRJNA437324		2.06954	154.987	0.277817	61.8159	0.0010939		22714346	18210768	1716741	19927509	2786837	17961766	2166772	20128538	2585808	0.88616	0.892353	0.107647
ND260	ND260	.	WiDiv-503	Selected from NDSB after 8 generations of selfing and selection.	PI 550573	United States, North Dakota	Broad origin-public	COUY.2255.5.1837.GTGAAA	SAMN01921520	PRJNA189400		1.77814	140.65	0.264408	52.5655	0.00119526		15513385	12189813	1095108	13284921	2228464	11985842	1428533	13414375	2099010	0.864697	0.893507	0.106493
ND262	ND262	.	WiDiv-503	Selected from NDSF(FS)C1, an improved version of NDSF	PI 52250	United States, North Dakota	Broad origin-public	COWF.2271.7.1846.CTCAGA	SAMN01921521	PRJNA189400		2.4801	115.172	0.276977	44.7327	0.0011128		33827087	26520105	2484553	29004658	4822429	26099047	3152385	29251432	4575655	0.864734	0.892231	0.107769
ND265	ND265	.	WiDiv-503	Eight generations of selfing from NDSA (FS)C2, an improved version of NDSA which was developed by intercrossing eight early maturing inbreds selected for good general combining ability for yield	PI 546494	United States, North Dakota	Broad origin-public	COUS.2278.4.1850.GAAACC	SAMN01921522	PRJNA189400		2.09113	161.675	0.309421	50.0505	0.0012402		20517524	15706229	1300487	17006716	3510808	15444256	1730564	17174820	3342704	0.837081	0.899238	0.100762
ND283	ND283	.	WiDiv-503	Haney=s Minnesota #13	NSL 32738	United States, North Dakota	Broad origin-public	COYF.2270.5.1845.CGGAAT	SAMN01921523	PRJNA189400		1.89013	143.359	0.331271	53.2818	0.00127982		16394668	12700522	1278389	13978911	2415757	12501741	1614720	14116461	2278207	0.86104	0.885614	0.114386
ND287	ND287	.	WiDiv-942	(ND252 X ND245) X NDSL(FS)C2 synthetic population	PI 602956	United States, North Dakota	Broad origin-public	10347.6.157930.CTGAAGC-GGCTCTG	SAMN08649441	PRJNA437324		.	.	.	.	.		44240832	35807760	2929071	38736831	5504001	35306750	3789703	39096453	5144379	0.883719	0.903068	0.0969321
NK740	740	.	WiDiv-942**	Mexican_Deep_Kernel X Mo17	PI 601489	Northrup King Company	NSS-Mo17	8404.6.100554.CTGCTG	SAMN08649653	PRJNA437324		2.35446	183.604	.	.	.		37113947	29871564	2338543	32210107	4903840	29469175	3051264	32520439	4593508	0.876232	0.906174	0.093826
NK792	792	.	WiDiv-942	.	PI 685984	Northrup King Company	SS-B73	8348.6.98966.ACCCAG	SAMN08649549	PRJNA437324		2.33441	.	0.354291	44.4924	0.0011016		21811836	18781026	1503975	20285001	1526835	18436180	1954155	20390335	1421501	0.934829	0.904163	0.0958373
NK794	794	.	WiDiv-942	235 X B73	PI 601377	Northrup King Company	SS-B73	8405.1.100589.CCCATG	SAMN08649669	PRJNA437324		2.32691	169.545	0.335321	40.166	0.0011094		25186969	21977099	2025123	24002222	1184747	21542392	2525624	24068016	1118953	0.955574	0.895063	0.104937
NK807	807	.	WiDiv-942	W117 X B37Ht	PI 601430	Northrup King Company	SS-B37	10332.1.157014.CTGAAGC-GTACTGA	SAMN08649354	PRJNA437324		2.35334	172.095	0.341703	40.5269	0.0011327		31697268	24862475	3503248	28365723	3331545	24481415	4127046	28608461	3088807	0.902553	0.85574	0.14426
NK907	907	.	WiDiv-942	Pioneer hybrid Liza	PI 577812	Northrup King Company	Mixed	10328.4.157100.TCCGGAG-TAATCTT	SAMN08649339	PRJNA437324		.	.	.	.	.		63352967	46782400	9896129	56678529	6674438	46046164	11054157	57100321	6252646	0.901305	0.806408	0.193592
NKBCC03	NKBCC03	.	WiDiv-942	3224 X LH51	PI 544065	Northrup King Company	NSS-Mo17	10347.2.157902.ATTCAGA-CCTATCC	SAMN08649417	PRJNA437324		2.38999	.	0.358223	43.5401	0.0011335		52055726	41771406	3406995	45178401	6877325	41208343	4398621	45606964	6448762	0.876118	0.903554	0.0964463
NKH8431	H8431	.	WiDiv-503	(377 X B386) X 347	PI 601610	Northrup King Company	Mixed	COUY.2255.5.1837.ATTCCT	SAMN01921525	PRJNA189400		2.40016	175.672	0.435947	49.6935	0.00093987		18612328	15116290	1431044	16547334	2064994	14843291	1826638	16669929	1942399	0.895639	0.890423	0.109577
NKNP899	NP899	.	WiDiv-942	Pioneer Hybrid 3737	PI 578215	Northrup King Company	IDT	10347.3.157909.TCCGGAG-CCTATCC	SAMN08649425	PRJNA437324		.	.	.	.	.		49052988	40488139	3127018	43615157	5437831	39887416	4137812	44025228	5027760	0.897503	0.906013	0.0939873
NKNP901	NP901	.	WiDiv-942	LH119 X 790	PI 578216	Northrup King Company	SS-B73	10343.3.157691.CGGCTAT-CAGGACG	SAMN08649396	PRJNA437324		.	.	.	.	.		53880785	47817332	3365699	51183031	2697754	46864648	4456929	51321577	2559208	0.952502	0.913157	0.0868432
NO. 380	NO. 380	.	WiDiv-503	Developed from Dnepropetrovskaya an open-pollinated variety	PI 303924	Former Soviet Union	Sweet corn	COUZ.2255.7.1837.AGGCCG	SAMN01921527	PRJNA189400		2.16291	159.053	0.36958	39.7254	0.00130466		18054283	13954223	1417576	15371799	2682484	13743482	1789111	15532593	2521690	0.860327	0.884816	0.115184
NORTH 7	NORTH 7	.	WiDiv-942	.	Ames 2328	China	Mixed	8348.8.99000.GCTCCA	SAMN08649575	PRJNA437324		2.20132	162.816	0.332322	41.7791	0.00124219		22411495	18096173	1590938	19687111	2724384	17842241	2039068	19881309	2530186	0.887103	0.897438	0.102562
NP87	NP87	.	WiDiv-503	Nebraska_Supergold (derivative of SG17)	PI 542716	China	Popcorn	COYN.2291.7.1852.GATATA	SAMN01921528	PRJNA189400		2.07116	197.29	0.253765	66.9559	0.0010846		37990322	29607229	2749665	32356894	5633428	29124217	3527934	32652151	5338171	0.859486	0.891954	0.108046
NQ402	NQ402	.	WiDiv-942	Pioneer hybrid 3732	PI 566940	United AgriSeeds, Inc.	IDT	10328.7.157121.TAATGCG-TATAGCC	SAMN08649352	PRJNA437324		.	.	.	.	.		62169762	48391129	7077110	55468239	6701523	47678789	8210151	55888940	6280822	0.898973	0.853099	0.146901
NQ508	NQ508	.	WiDiv-942	Pioneer 3713	PI 559918	United AgriSeeds, Inc.	IDT	8348.3.98917.GCCAAT	SAMN08649504	PRJNA437324		2.39635	.	0.265074	56.2115	0.000891956		27950895	22534881	2410288	24945169	3005726	22198617	2965358	25163975	2786920	0.900292	0.882159	0.117841
NS501	NS501	.	WiDiv-942	A634 X K1	PI 601583	United AgriSeeds, Inc.	IDT	8347.5.98849.CCGCAA	SAMN08649476	PRJNA437324		2.15277	.	0.335505	45.6295	0.00135272		26323478	21572002	1605259	23177261	3146217	21259202	2128126	23387328	2936150	0.888459	0.909005	0.0909948
NS701	NS701	.	WiDiv-942	A632 X B73Ht	PI 601417	United AgriSeeds, Inc.	SS-B73	8347.6.98866.GCTCCA	SAMN08649488	PRJNA437324		2.47482	.	0.367887	41.9598	0.0009847		31948987	28125624	2143313	30268937	1680050	27594299	2764258	30358557	1590430	0.95022	0.908946	0.0910537
NY 159 (Neveh Yaar)	NY 159	.	WiDiv-503	.	PI 200182	Israel	Mixed	COUZ.2255.7.1837.CCAACA	SAMN01921529	PRJNA189400		2.49211	211.865	0.489199	43.5151	0.001135		39934663	31258882	2749565	34008447	5926216	30756350	3578358	34334708	5599955	0.859772	0.89578	0.10422
NY 166 (Neveh Yaar)	NY 166	.	WiDiv-942	.	PI 200184	Israel	Mixed	8405.5.100654.TCGAAG	SAMN08649709	PRJNA437324		2.38683	170.78	.	.	.		16602438	13461531	1070856	14532387	2070051	13272886	1386980	14659866	1942572	0.882995	0.905389	0.0946107
NY6371	NY6371	.	WiDiv-503	Developed by two generations of selfing from an S2 family of the Multiple Borer Resistant (MBR) population developed by the Int. Maize and Wheat Improvement Ctr. (CIMMYT)	PI 610494	CIMMYT	Tropical	COYO.2292.1.1853.TGAATG	SAMN01921530	PRJNA189400		2.32001	190.447	0.364454	40.879	0.0010387		30864571	22681991	1836681	24518672	6345899	22300566	2461914	24762480	6102091	0.802295	0.900579	0.0994211
Ny821	Ny821	.	WiDiv-942	Pa. Disease Resistance Synthetic.	PI 674722	United States, Wisconsin	Mixed	8348.8.99000.TGCCAT	SAMN08649579	PRJNA437324		2.31442	.	0.232421	48.466	0.000812028		20663644	16654008	1576552	18230560	2433084	16412962	1985087	18398049	2265595	0.890358	0.892103	0.107897
OC19	OC19	.	WiDiv-503	Half-sib pollinations within an S5 line derived from Peterson's ABPl3 x Rainbow.	PI 596506	United States, Iowa	Mixed	COYS.2292.3.1853.CTTGTA	SAMN01921531	PRJNA189400		1.90857	173.037	0.260497	53.0131	0.000958392		14210856	10922516	1019502	11942018	2268838	10741416	1306242	12047658	2163198	0.847778	0.891577	0.108423
Oh1EP	Oh1EP	.	WiDiv-942	[(N6 X J62‑318) X (C103 X GT3)] X [(Oh43 X Pa405) X(Pa32 X ND376)] sib 4 ‑ S1 ‑ sib 1 ‑ S3	.	United States, Ohio	Mixed	8404.7.100565.TTCTCC	SAMN08649661	PRJNA437324		.	.	.	.	.		26647491	21763888	1754476	23518364	3129127	21467610	2296861	23764471	2883020	0.891809	0.903349	0.096651
Oh3167B	Oh3167B	.	WiDiv-942	.	Ames 30934	United States, Iowa	Mixed	10343.3.157691.TCCGCGA-TATAGCC	SAMN08649400	PRJNA437324		.	.	.	.	.		51915608	42595788	3190527	45786315	6129293	41991231	4182260	46173491	5742117	0.889395	0.909423	0.0905771
Oh33	Oh33	.	WiDiv-503	.	NSL 28965	United States, Ohio	Broad origin-public	COSX.2319.4.1866.AAATGC	SAMN01921532	PRJNA189400		2.38803	208.644	0.303668	47.2913	0.001036		15671208	12269989	1150038	13420027	2251181	12063310	1486068	13549378	2121830	0.864603	0.890322	0.109678
Oh40B	Oh40B	.	WiDiv-503	Eight line composite of Lancaster Surecrop lines.	NSL 28966	United States, Ohio	NSS-Oh43	COYA.2270.2.1845.TGAATG	SAMN01921533	PRJNA189400		2.19814	166.651	0.262657	50.1707	0.0011245		16638190	12563419	1130032	13693451	2944739	12370945	1466781	13837726	2800464	0.831685	0.894001	0.105999
Oh43	Oh43	.	WiDiv-503	W8 X Oh40B	Ames 19288	United States, Ohio	NSS-Oh43	oh43_AA_AGTCAA_L002_R1_001	SAMN01921534	PRJNA189400		2.37483	163.406	0.380403	36.2358	0.0010486		151959425	122896821	18130659	141027480	10931945	118764940	23074901	141839841	10119584	0.933406	0.837317	0.162683
Oh43E	Oh43E	.	WiDiv-942	ERF X Oh43	Ames 27183	United States, North Carolina	NSS-Oh43	HSUS.6385.7.43512.TTCTCC	SAMN08649796	PRJNA437324		2.22256	142.856	0.442064	39.9638	0.00124939		30327589	22647373	2545625	25192998	5134591	22262982	3193664	25456646	4870943	0.839389	0.874545	0.125455
Oh603	Oh603	.	WiDiv-942	OhSCB-TF(CO). Inbred derived from Ohio Synthetic Corn Belt- Tropical Flint Cycle Zero Population	PI 573098	United States, Ohio	Mixed	8405.1.100589.CGAGAA	SAMN08649671	PRJNA437324		2.28163	195.268	.	.	.		21056041	16176122	2000741	18176863	2879178	15950209	2396880	18347089	2708952	0.871346	0.869359	0.130641
Oh7	Oh7	.	WiDiv-503	CI 540 x Ill L	PI 587146	United States, Ohio	Mixed	COXP.2287.2.1854.ATGAGC	SAMN01921535	PRJNA189400		2.30313	.	0.27227	50.2785	0.0009885		19235810	14547437	1448169	15995606	3240204	14298872	1848925	16147797	3088013	0.839465	0.8855	0.1145
Oh7B	Oh7B	.	WiDiv-503	38-11 X Oh07(2)	Ames 19323	United States, Ohio	Mixed	COYH.2270.7.1845.ACTCTC	SAMN01921536	PRJNA189400		2.37724	226.84	0.288676	44.6141	0.000952434		22634687	17833293	1594859	19428152	3206535	17542123	2053991	19596114	3038573	0.865756	0.895184	0.104816
OQ101	OQ101	.	WiDiv-942	Pioneer 3906 X ND246	PI 559919	United AgriSeeds, Inc.	Mixed	8405.2.100606.GGCACA	SAMN08649678	PRJNA437324		2.16173	.	0.331467	49.9358	0.0010446		24679055	20204908	1760341	21965249	2713806	19916254	2240593	22156847	2522208	0.8978	0.898876	0.101124
OQ403	OQ403	.	WiDiv-942	Pioneer 3901 X K81-336	PI 559920	United AgriSeeds, Inc.	IDT	8347.5.98849.CTGCTG	SAMN08649479	PRJNA437324		2.30649	.	0.265902	44.2775	0.00095781		26761688	21897194	1699368	23596562	3165126	21594672	2227901	23822573	2939115	0.890175	0.906479	0.0935206
OQ601	OQ601	.	WiDiv-942	Hybrid Pioneer 3732	PI 583773	United AgriSeeds, Inc.	IDT	10347.2.157902.ATTACTC-CCTATCC	SAMN08649415	PRJNA437324		.	.	.	.	.		47499159	38775343	3134348	41909691	5589468	38193784	4069303	42263087	5236072	0.889765	0.903715	0.096285
OQ603	OQ603	.	WiDiv-942	Hybrid Pioneer 3713	PI 601584	United AgriSeeds, Inc.	IDT	10328.7.157121.TAATGCG-ATAGAGG	SAMN08649350	PRJNA437324		2.30032	.	0.272863	49.8539	0.000777998		67152276	49885813	10453617	60339430	6812846	49139348	11656019	60795367	6356909	0.905336	0.808275	0.191725
Os420	Os420	.	WiDiv-503	Osterland Yellow Dent	NSL 65874	United States, Iowa	Mixed	COYN.2291.7.1852.CAGGCG	SAMN01921537	PRJNA189400		2.38641	194.024	0.248897	56.5122	0.0009819		18202261	14291673	1304469	15596142	2606119	14052172	1698598	15750770	2451491	0.865319	0.892158	0.107842
Os426	Os426	.	WiDiv-503	Osterland Yellow Dent	Ames 22756	United States, Iowa	Broad origin-public	COUY.2255.5.1837.AGCGCT	SAMN01921538	PRJNA189400		2.35964	182.639	0.274017	57.2278	0.00087828		18061176	14210261	1246068	15456329	2604847	13980304	1630483	15610787	2450389	0.864328	0.895554	0.104446
OS602	OS602	.	WiDiv-942	3901 X CM105	PI 559921	United AgriSeeds, Inc.	IDT	10328.7.157121.TAATGCG-CCTATCC	SAMN08649351	PRJNA437324		2.42079	.	0.274101	48.1994	0.0012484		52943048	43415794	3662789	47078583	5864465	42757280	4698974	47456254	5486794	0.896364	0.900983	0.099017
P39	P39	.	WiDiv-503	Purdue Bantam	PI 587133	United States, Indiana	Sweet corn	COYB.2270.3.1845.CCTTAG	SAMN01921539	PRJNA189400		1.99738	139.59	0.310761	44.0745	0.00133595		14335797	11024068	1045243	12069311	2266486	10860380	1326083	12186463	2149334	0.850072	0.891184	0.108816
Pa392	Pa392	.	WiDiv-503	Selection from PA Virus resistant early synthetic	PI 517968	United States, Pennsylvania	Broad origin-public	COUX.2255.3.1837.TAATCG	SAMN01921540	PRJNA189400		2.36008	168.984	0.307207	43.4022	0.0010294		20004370	16018965	1314847	17333812	2670558	15749702	1741795	17491497	2512873	0.874384	0.90042	0.0995795
Pa405	Pa405	.	WiDiv-942**	NY3 X Pa54	Ames 22757	United States, Pennsylvania	Broad origin-public	8404.7.100565.TTCGAA	SAMN08649660	PRJNA437324		2.32396	.	0.258992	50.5924	0.000925652		30902786	25324310	2153489	27477799	3424987	24952914	2776252	27729166	3173620	0.897303	0.89988	0.10012
Pa468	Pa468	.	WiDiv-503	Selection from an Indian corn population	PI 517971	United States, Pennsylvania	Broad origin-public	COSX.2319.4.1866.CATTTT	SAMN01921542	PRJNA189400		2.43805	155.453	0.284456	54.7755	0.00106661		15776137	12235797	1082963	13318760	2457377	12036588	1412306	13448894	2327243	0.852483	0.894987	0.105013
Pa762	Pa762	.	WiDiv-503	Oh43 X Pa70L	Ames 27184	United States, Pennsylvania	NSS-Oh43	COYO.2292.1.1853.TAGCTT	SAMN01921543	PRJNA189400		2.17184	161.363	0.29472	58.4145	0.00129233		17354002	12657256	1238270	13895526	3458476	12463865	1585299	14049164	3304838	0.809563	0.887161	0.112839
Pa778	Pa778	.	WiDiv-503	[(C103 X Hooker's Ht B Source)(C1030C)] C103 Ht Ht	PI 560081	United States, Pennsylvania	Mixed	COYU.2292.5.1853.ATCCTA	SAMN01921544	PRJNA189400		2.42736	173.184	0.320496	48.5157	0.0009914		117450184	87363762	7844342	95208104	22242080	85880046	10223926	96103972	21346212	0.818253	0.893616	0.106384
Pa880	Pa880	.	WiDiv-503	PAWf9 synthetic C2	PI 517974	United States, Pennsylvania	Mixed	COYC.2270.4.1845.TGACCA	SAMN01921545	PRJNA189400		2.46649	187.455	0.291755	54.7326	0.0010144		21659634	17025230	1498035	18523265	3136369	16751463	1938294	18689757	2969877	0.862884	0.896291	0.103709
Pa891	Pa891	.	WiDiv-503	Pa91(2) X T226	PI 531083	United States, Pennsylvania	NSS-Oh43	COUT.2278.5.1850.GAGTGG	SAMN01921546	PRJNA189400		2.30771	199.157	0.32694	41.9243	0.0009972		13296565	10389963	915797	11305760	1990805	10213361	1198488	11411849	1884716	0.858255	0.894979	0.105021
Pa91	Pa91	.	WiDiv-942	(Wf9 X Oh40B)S4 X [(38-11 X L317)38-11]S4	PI 587147	United States, Hawaii	NSS-Oh43	HHPG.6373.4.43144.TAGCTT	SAMN08649773	PRJNA437324		2.43639	203.667	0.321765	40.2993	0.000903535		17643849	13428822	1221343	14650165	2993684	13207953	1588124	14796077	2847772	0.838597	0.892666	0.107334
PH207	PH207	.	WiDiv-942	PHG3BD2 X PHG3RZ1	PI 601005	United States, Iowa	IDT	8348.6.98966.AATAGG	SAMN08649547	PRJNA437324		2.25245	167.429	0.275939	47.5561	0.0010568		23703004	19388259	1661070	21049329	2653675	19119550	2154804	21274354	2428650	0.897538	0.898714	0.101286
PH5HK	PH5HK	.	WiDiv-942	PHVB2 X PH12F	PI 628348	Pioneer Hi-Bred International, Inc.	Mixed	10347.3.157909.ATTCAGA-CAGGACG	SAMN08649423	PRJNA437324		.	.	.	.	.		48500018	39291353	3137830	42429183	6070835	38722893	4127959	42850852	5649166	0.883522	0.903667	0.0963332
PHAA0	PHAA0	.	WiDiv-942	PHW03 x PHJ40	PI 578031	Pioneer Hi-Bred International, Inc.	SS-B37	10347.3.157909.ATTACTC-GGCTCTG	SAMN08649421	PRJNA437324		.	.	.	.	.		47372612	38902379	3201490	42103869	5268743	38355843	4148862	42504705	4867907	0.897242	0.902391	0.0976095
PHAW6	PHAW6	.	WiDiv-942	PHN82 X PHM49	PI 565100	Pioneer Hi-Bred International, Inc.	IDT	8373.6.99667.ATTCCT	SAMN08649594	PRJNA437324		2.30453	.	0.297967	42.5476	0.00117249		28195951	22857415	2067947	24925362	3270589	22542294	2620321	25162615	3033336	0.892419	0.895865	0.104135
PHB09	PHB09	.	WiDiv-942**	555 X 031	PI 601007	Pioneer Hi-Bred International, Inc.	SS-B37	8347.4.98832.AACTTG	SAMN08649456	PRJNA437324		2.30157	171.557	0.276085	47.6871	0.0010292		25879363	21611729	1654657	23266386	2612977	21285630	2166774	23452404	2426959	0.90622	0.90761	0.0923903
PHB47	PHB47	.	WiDiv-942	SD105 X B37(3)	PI 601009	Pioneer Hi-Bred International, Inc.	SS-B37	8348.6.98966.AAGCGA	SAMN08649545	PRJNA437324		2.43657	168.644	0.250042	54.1703	0.000832875		23242039	19243315	1618732	20862047	2379992	18954096	2089384	21043480	2198559	0.905406	0.900711	0.0992889
PHBA6	PHBA6	.	WiDiv-942	PHZ51 X PHG47	PI 559935	Pioneer Hi-Bred International, Inc.	NSS-Oh43	10332.1.157014.TAATGCG-AGGCGAA	SAMN08649355	PRJNA437324		2.29143	.	0.276408	50.3547	0.0009719		28550559	17381240	8814173	26195413	2355146	17118229	9228615	26346844	2203715	0.922814	0.649726	0.350274
PHBB3	PHBB3	.	WiDiv-942	PHK29 X PHW52	PI 578029	Pioneer Hi-Bred International, Inc.	SS-B37	8405.1.100589.ATCTAT	SAMN08649667	PRJNA437324		2.32669	.	0.328601	46.3305	0.0009729		20402898	17163553	1395678	18559231	1843667	16886083	1797525	18683608	1719290	0.915733	0.903791	0.0962087
PHBW8	PHBW8	.	WiDiv-942	PHJ40 X PHW52	PI 559936	Pioneer Hi-Bred International, Inc.	SS-B37	8348.4.98932.ACTGAT	SAMN08649509	PRJNA437324		2.16389	.	0.319174	55.1859	0.0010978		22140135	18364626	1723982	20088608	2051527	18085328	2155249	20240577	1899558	0.914203	0.893518	0.106482
PHDD6	PHDD6	.	WiDiv-942	PHT64 X PHG36	PI 559937	Pioneer Hi-Bred International, Inc.	Sweet corn	10347.4.157916.ATTACTC-AGGCGAA	SAMN08649426	PRJNA437324		.	.	.	.	.		42474874	34610539	2552936	37163475	5311399	34101548	3408638	37510186	4964688	0.883115	0.909128	0.0908723
PHEG9	PHEG9	.	WiDiv-942	PHG86 X PHW52	PI 578030	Pioneer Hi-Bred International, Inc.	Mixed	8348.4.98932.GTTTCG	SAMN08649524	PRJNA437324		2.57652	.	0.397235	38.7895	0.00093609		25143716	21631050	1785780	23416830	1726886	21253328	2282917	23536245	1607471	0.936069	0.903004	0.0969958
PHEM7	PHEM7	.	WiDiv-942	PHT64 X PHW23	PI 578032	Pioneer Hi-Bred International, Inc.	Sweet corn	8347.5.98849.ATACGG	SAMN08649471	PRJNA437324		2.29146	.	0.344286	40.0135	0.001085		31510304	25552157	1981976	27534133	3976171	25191014	2589589	27780603	3729701	0.881636	0.906784	0.0932157
PHEM9	PHEM9	.	WiDiv-942	PHB49 X PHJ40	PI 565101	Pioneer Hi-Bred International, Inc.	SS-B37	10343.4.157698.TCCGCGA-CCTATCC	SAMN08649403	PRJNA437324		.	.	.	.	.		57034713	46735514	3755191	50490705	6544008	46022092	4947815	50969907	6064806	0.893665	0.902927	0.0970733
PHEW7	PHEW7	.	WiDiv-942	G39 X PHK29	PI 565102	Pioneer Hi-Bred International, Inc.	SS-B37	10347.6.157930.CTGAAGC-CCTATCC	SAMN08649440	PRJNA437324		.	.	.	.	.		48484347	40508673	3376251	43884924	4599423	39853407	4366950	44220357	4263990	0.912054	0.901246	0.0987543
PHFA5	PHFA5	.	WiDiv-942	(PHK76 X PHG49) X PHG25	PI 565103	Pioneer Hi-Bred International, Inc.	Mixed	10347.7.157937.TAATGCG-TATAGCC	SAMN08649447	PRJNA437324		.	.	.	.	.		51834461	41477883	3239468	44717351	7117110	40863051	4313927	45176978	6657483	0.871563	0.904511	0.0954895
PHG29	PHG29	.	WiDiv-503	PH806 X PH207(2)	PI 601270	Pioneer Hi-Bred International, Inc.	IDT	COTA.2326.1.1870.TTCGAA	SAMN01921548	PRJNA189400		2.39572	167.479	0.316433	39.1305	0.0009785		16274509	12467804	1234912	13702716	2571793	12255528	1587915	13843443	2431066	0.850621	0.885295	0.114705
PHG35	PHG35	.	WiDiv-503	G3BD2 X H7FS6	PI 601008	Pioneer Hi-Bred International, Inc.	Mixed	COUY.2255.5.1837.ACATCT	SAMN01921549	PRJNA189400		2.67552	176.293	0.351501	34.412	0.0011202		26851530	21152948	1969627	23122575	3728955	20805046	2540537	23345583	3505947	0.869432	0.891177	0.108823
PHG39	PHG39	.	WiDiv-503	A33GB4 X A34CB4	PI 600981	Pioneer Hi-Bred International, Inc.	SS-B37	COUU.2278.6.1850.CACTCA	SAMN08649747	PRJNA437324		2.37243	192.158	0.364518	42.4724	0.0010445		15303147	12191729	1159558	13351287	1951860	11996920	1466127	13463047	1840100	0.879757	0.8911	0.1089
PHG47	PHG47	.	WiDiv-503	PH041 X MKSDTE	PI 601318	Pioneer Hi-Bred International, Inc.	NSS-Oh43	COUT.2278.5.1850.GGCACA	SAMN08649746	PRJNA437324		.	135.546	.	.	.		17265472	13447063	1252005	14699068	2566404	13228801	1620239	14849040	2416432	0.860043	0.890886	0.109114
PHG50	PHG50	.	WiDiv-503	PH848 X PH207	PI 601006	Pioneer Hi-Bred International, Inc.	IDT	COYH.2270.7.1845.ATCTAT	SAMN01921552	PRJNA189400		2.53879	171.006	0.328551	42.5644	0.00117589		16101011	12490454	1298129	13788583	2312428	12291097	1635190	13926287	2174724	0.864932	0.882582	0.117418
PHG71	PHG71	.	WiDiv-942	A632Ht X 207	PI 601150	Pioneer Hi-Bred International, Inc.	SS-B14	10332.1.157014.TAATGCG-TAATCTT	SAMN08649358	PRJNA437324		2.32328	186.774	0.298672	58.9067	0.000867191		35572787	29511183	2671564	32182747	3390040	29049074	3380461	32429535	3143252	0.911639	0.89576	0.10424
PHG72	PHG72	.	WiDiv-503	PH891 X PH207	PI 601319	Pioneer Hi-Bred International, Inc.	IDT	COUW.2255.1.1837.GATCAG	SAMN01921553	PRJNA189400		2.30118	166.664	0.309843	42.5897	0.00107119		32514010	26094645	2344946	28439591	4074419	25681286	3016403	28697689	3816321	0.882625	0.89489	0.10511
PHG80	PHG80	.	WiDiv-503	PH495 X PH331	PI 601037	Pioneer Hi-Bred International, Inc.	SS-B37	COSY.2319.5.1866.AGGCCG	SAMN01921554	PRJNA189400		2.46354	180.649	0.306816	42.2523	0.0010473		26276729	21038787	1878721	22917508	3359221	20645727	2466930	23112657	3164072	0.879587	0.893265	0.106735
PHG83	PHG83	.	WiDiv-942	814 X 207	PI 601229	Pioneer Hi-Bred International, Inc.	IDT	10332.8.157063.AGCGATA-CAGGACG	SAMN08649383	PRJNA437324		2.70615	.	0.424295	32.2192	0.00128557		38762583	27957933	6925597	34883530	3879053	27562084	7593939	35156023	3606560	0.906958	0.783993	0.216007
PHG84	PHG84	.	WiDiv-942	PH848 X PH595	PI 601320	Pioneer Hi-Bred International, Inc.	Mixed	8405.7.100688.CGAGAA	SAMN08649726	PRJNA437324		.	.	.	.	.		20260243	16005601	1165357	17170958	3089285	15773456	1582072	17355528	2904715	0.85663	0.908843	0.0911567
PHG86	PHG86	.	WiDiv-942	B64 X B73	PI 601442	Pioneer Hi-Bred International, Inc.	Mixed	10332.1.157014.TAATGCG-CAGGACG	SAMN08649356	PRJNA437324		2.58113	193.247	0.387496	33.8891	0.0011059		23336106	18765253	1999085	20764338	2571768	18483217	2452490	20935707	2400399	0.897138	0.882856	0.117144
PHGG7	PHGG7	.	WiDiv-942	PHT64 X PHG49	PI 559938	Pioneer Hi-Bred International, Inc.	Sweet corn	8348.8.99000.TGGCGC	SAMN08649581	PRJNA437324		2.25248	.	0.348581	41.1369	0.0011451		24287727	19838252	1646891	21485143	2802584	19551829	2118221	21670050	2617677	0.892222	0.902251	0.0977488
PHGV6	PHGV6	.	WiDiv-942	PH814 X PHG65	PI 559939	Pioneer Hi-Bred International, Inc.	Mixed	8404.5.100541.AGATAG	SAMN08649645	PRJNA437324		2.46475	.	0.301862	45.4215	0.00106617		28239695	22306951	1969521	24276472	3963223	22037990	2477426	24515416	3724279	0.868119	0.898944	0.101056
PHGW7	PHGW7	.	WiDiv-942	PHR25 X PHR64	PI 559940	Pioneer Hi-Bred International, Inc.	IDT	8347.4.98832.ACGATA	SAMN08649464	PRJNA437324		2.19384	.	0.293047	47.8023	0.0009118		20583144	16685082	1228091	17913173	2669971	16445277	1636278	18081555	2501589	0.878464	0.909506	0.0904943
PHH93	PHH93	.	WiDiv-942	PH806 X PH207	PI 601567	Pioneer Hi-Bred International, Inc.	IDT	8348.7.98983.CCACGC	SAMN08649561	PRJNA437324		2.17491	.	0.21811	47.4539	0.000831362		20333252	16707724	1360737	18068461	2264791	16474090	1775735	18249825	2083427	0.897536	0.902699	0.0973015
PHHB4	PHHB4	.	WiDiv-942	PHW52 X PHV94	PI 578033	Pioneer Hi-Bred International, Inc.	SS-B37	10328.2.157086.TCCGGAG-GGCTCTG	SAMN08649329	PRJNA437324		.	.	.	.	.		65002760	53489799	5265553	58755352	6247408	52620339	6537527	59157866	5844894	0.910082	0.88949	0.11051
PHHB9	PHHB9	.	WiDiv-942	PHG86 X PHW52	PI 565104	Pioneer Hi-Bred International, Inc.	Mixed	10328.5.157107.TCCGGAG-AGGCGAA	SAMN08649345	PRJNA437324		.	.	.	.	.		53438890	45899378	3581003	49480381	3958509	45105940	4601014	49706954	3731936	0.930164	0.907437	0.0925628
PHHH9	PHHH9	.	WiDiv-942	PHJ29 x PHBT4	PI 565105	Pioneer Hi-Bred International, Inc.	Mixed	10332.1.157014.TAATGCG-GTACTGA	SAMN08649357	PRJNA437324		.	.	.	.	.		28720830	23495320	2685221	26180541	2540289	23110981	3244960	26355941	2364889	0.917659	0.876879	0.123121
PHJ31	PHJ31	.	WiDiv-942	B97 X PH595	PI 601773	Pioneer Hi-Bred International, Inc.	Mixed	8405.7.100688.GACGGA	SAMN08649729	PRJNA437324		2.48678	.	.	.	.		21407546	17594992	1329107	18924099	2483447	17356799	1726582	19083381	2324165	0.891432	0.909524	0.0904757
PHJ33	PHJ33	.	WiDiv-942	PHG83 X CE18	PI 601774	Pioneer Hi-Bred International, Inc.	Mixed	8405.3.100620.TAGCTT	SAMN08649692	PRJNA437324		2.60601	.	0.302739	46.0996	0.000967053		17833949	14376737	1110534	15487271	2346678	14191793	1453926	15645719	2188230	0.8773	0.907072	0.092928
PHJ40	PHJ40	.	WiDiv-503	PHB09 X PHB36	PI 601321	Pioneer Hi-Bred International, Inc.	SS-B37	COSY.2319.5.1866.TGACCA	SAMN01921555	PRJNA189400		2.09142	160.897	0.279843	57.3787	0.0010522		13088355	9839747	862724	10702471	2385884	9677219	1135634	10812853	2275502	0.826143	0.894974	0.105026
PHJ65	PHJ65	.	WiDiv-942	PHG63 X PHG65	PI 543840	Pioneer Hi-Bred International, Inc.	Mixed	8347.5.98849.GAATAA	SAMN08649481	PRJNA437324		.	.	.	.	.		21450207	16999381	1632938	18632319	2817888	16758009	2041396	18799405	2650802	0.876421	0.891412	0.108588
PHJ70	PHJ70	.	WiDiv-942	AC26 X B73Ht	PI 601775	Pioneer Hi-Bred International, Inc.	Mixed	8404.7.100565.TGCTGG	SAMN08649658	PRJNA437324		.	.	.	.	.		30915158	26358514	2216414	28574928	2340230	25900052	2865740	28765792	2149366	0.930475	0.900377	0.0996232
PHJ75	PHJ75	.	WiDiv-942	207 X G96	PI 601776	Pioneer Hi-Bred International, Inc.	IDT	10332.2.157021.CGGCTAT-ATAGAGG	SAMN08649360	PRJNA437324		2.23877	.	0.281577	45.1081	0.0011289		19795417	14942870	1367789	16310659	3484758	14724798	1731711	16456509	3338908	0.831329	0.89477	0.10523
PHJ89	PHJ89	.	WiDiv-942	PHT77 X PHG47	PI 548798	Pioneer Hi-Bred International, Inc.	NSS-Oh43	10332.2.157021.CGGCTAT-CCTATCC	SAMN08649361	PRJNA437324		2.21605	.	0.308543	45.9085	0.0011933		19366559	15511585	1615558	17127143	2239416	15275922	2006574	17282496	2084063	0.892389	0.883896	0.116104
PHJ90	PHJ90	.	WiDiv-942	G50 X PHK42	PI 548799	Pioneer Hi-Bred International, Inc.	IDT	8405.1.100589.AGGCCG	SAMN08649665	PRJNA437324		2.49069	.	0.422162	30.2767	0.00117297		26771925	21868928	1798505	23667433	3104492	21543361	2342155	23885516	2886409	0.892185	0.901942	0.0980575
PHJR5	PHJR5	.	WiDiv-942	PHR73 X PHT10	PI 565106	Pioneer Hi-Bred International, Inc.	SS-B37	8373.6.99667.GGTAGC	SAMN08649599	PRJNA437324		2.34879	.	.	.	.		25898453	22071111	1772089	23843200	2055253	21691304	2272368	23963672	1934781	0.925294	0.905174	0.0948255
PHK05	PHK05	.	WiDiv-942	CM7 X PH051	PI 601467	Pioneer Hi-Bred International, Inc.	Mixed	8347.5.98849.CCCATG	SAMN08649475	PRJNA437324		2.26871	.	0.352968	43.5826	0.00131633		23211198	18705614	1376866	20082480	3128718	18448552	1827149	20275701	2935497	0.873531	0.909885	0.0901152
PHK29	PHK29	.	WiDiv-942	B47 X AC54	PI 601468	Pioneer Hi-Bred International, Inc.	SS-B37	8373.5.99652.TTAGGC	SAMN08649592	PRJNA437324		2.4944	.	0.386864	39.545	0.00125411		28048737	23861849	1880027	25741876	2306861	23447991	2452312	25900303	2148434	0.923404	0.905317	0.0946828
PHK35	PHK35	.	WiDiv-942	AC34 X G93H	PI 601777	Pioneer Hi-Bred International, Inc.	SS-B37	HHHU.6374.1.43156.ACGATA	SAMN08649762	PRJNA437324		2.38865	.	0.324139	53.648	0.000895449		15460917	12078056	1066603	13144659	2316258	11836175	1390311	13226486	2234431	0.855479	0.894884	0.105116
PHK42	PHK42	.	WiDiv-942	207 X (207 X 806)	PI 601495	Pioneer Hi-Bred International, Inc.	IDT	10332.2.157021.CGGCTAT-GGCTCTG	SAMN08649362	PRJNA437324		2.44773	175.205	0.412296	35.9955	0.0011502		22736801	18599444	1483892	20083336	2653465	18315776	1932030	20247806	2488995	0.89053	0.904581	0.0954192
PHK46	PHK46	.	WiDiv-942	PHG65 X PH207	PI 543841	Pioneer Hi-Bred International, Inc.	Mixed	10343.2.157684.GAGATTC-TATAGCC	SAMN08649394	PRJNA437324		.	.	.	.	.		53940128	44270743	3464609	47735352	6204776	43594133	4587045	48181178	5758950	0.893234	0.904796	0.0952041
PHK56	PHK56	.	WiDiv-942	PHG47 X PHG35	PI 543842	Pioneer Hi-Bred International, Inc.	NSS-Oh43	8405.5.100654.CTAGCT	SAMN08649705	PRJNA437324		2.30983	.	0.298763	32.3129	.		18168609	14526985	1473346	16000331	2168278	14343788	1802682	16146470	2022139	0.888701	0.888354	0.111646
PHK74	PHK74	.	WiDiv-942	PHFA0 X PHG72	PI 559942	Pioneer Hi-Bred International, Inc.	IDT	8405.7.100688.GATGCT	SAMN08649731	PRJNA437324		2.49406	.	0.344177	36.2327	0.00117053		20943182	17295788	1277468	18573256	2369926	17053520	1682601	18736121	2207061	0.894617	0.910195	0.0898052
PHK76	PHK76	.	WiDiv-942**	PHAD18 X PHB02	PI 601496	Pioneer Hi-Bred International, Inc.	NSS-Oh43	8404.6.100554.GCAAGG	SAMN08649655	PRJNA437324		2.23349	181.277	0.350586	41.5056	0.00107356		29055472	23363849	2251027	25614876	3440596	23032442	2838636	25871078	3184394	0.890403	0.890278	0.109722
PHK93	PHK93	.	WiDiv-942	PHB72 X PHT60	PI 548800	Pioneer Hi-Bred International, Inc.	NSS-Oh43	8405.3.100620.AGTTCC	SAMN08649683	PRJNA437324		2.41125	.	0.352423	46.9358	0.0009811		19575246	15792803	1484556	17277359	2297887	15593582	1837752	17431334	2143912	0.890478	0.894572	0.105428
PHKE6	PHKE6	.	WiDiv-942	PHG29 X PHG47	PI 565107	Pioneer Hi-Bred International, Inc.	IDT	8410.4.100757.ATGAGC	SAMN08649739	PRJNA437324		2.10446	.	0.298921	49.3633	0.00121608		32175625	26011213	2264646	28275859	3899766	25691769	2858419	28550188	3625437	0.887323	0.899881	0.100119
PHKM5	PHKM5	.	WiDiv-942	PHK70 X PHG96	PI 578037	Pioneer Hi-Bred International, Inc.	Mixed	10347.5.157923.GAATTCG-TAATCTT	SAMN08649435	PRJNA437324		.	.	.	.	.		51942058	41999854	3679012	45678866	6263192	41397560	4729224	46126784	5815274	0.888043	0.897473	0.102527
PHM10	PHM10	.	WiDiv-942	G39 X P207	PI 601778	Pioneer Hi-Bred International, Inc.	IDT	8405.5.100654.CATTTT	SAMN08649702	PRJNA437324		2.38818	.	.	.	.		19118140	15698779	1238560	16937339	2180801	15486410	1600467	17086877	2031263	0.893752	0.906334	0.0936664
PHM49	PHM49	.	WiDiv-942	PHB81 X PHR33	PI 601568	Pioneer Hi-Bred International, Inc.	NSS-Oh43	8405.6.100671.AACAAA	SAMN08649710	PRJNA437324		2.46037	.	0.430912	40.6243	0.0011209		20095608	16245852	1230688	17476540	2619068	16035737	1607031	17642768	2452840	0.877941	0.908913	0.0910872
PHM57	PHM57	.	WiDiv-942	B97 X PH595	PI 601779	Pioneer Hi-Bred International, Inc.	Mixed	8348.8.99000.GGCCTG	SAMN08649577	PRJNA437324		2.31003	.	0.316536	64.0866	0.0010984		22108381	17751822	1808287	19560109	2548272	17504229	2242467	19746696	2361685	0.893177	0.886438	0.113562
PHM81	PHM81	.	WiDiv-942	PHG72 X PHG68	PI 548801	Pioneer Hi-Bred International, Inc.	Mixed	8410.3.100744.CGATGT	SAMN08649734	PRJNA437324		2.30645	.	0.334313	37.9156	0.00125136		34898012	28734716	2242029	30976745	3921267	28325416	2930826	31256242	3641770	0.895645	0.906232	0.0937677
PHMK0	PHMK0	.	WiDiv-942	PHK29 X PHME5	PI 565108	Pioneer Hi-Bred International, Inc.	Mixed	10347.7.157937.TCCGGAG-ATAGAGG	SAMN08649448	PRJNA437324		.	.	.	.	.		55787793	45681386	3709204	49390590	6397203	44974451	4841159	49815610	5972183	0.892948	0.902818	0.0971816
PHN11	PHN11	.	WiDiv-503	PH806 X PH207(2)	PI 601497	Pioneer Hi-Bred International, Inc.	IDT	COSY.2319.5.1866.CAAAAG	SAMN01921557	PRJNA189400		2.16639	171.402	0.363938	39.8042	0.0011971		15483951	11997755	1048719	13046474	2437477	11802408	1375369	13177777	2306174	0.85106	0.89563	0.10437
PHN18	PHN18	.	WiDiv-942	PHDK6 X PHNN2	PI 559943	Pioneer Hi-Bred International, Inc.	SS-B37	10347.5.157923.GAATTCG-CAGGACG	SAMN08649433	PRJNA437324		.	.	.	.	.		56082980	47663685	3697726	51361411	4721569	46843064	4818777	51661841	4421139	0.921168	0.906725	0.0932754
PHN34	PHN34	.	WiDiv-942	SC359 X PH157	PI 543843	Pioneer Hi-Bred International, Inc.	Mixed	10332.3.157028.CGGCTAT-TAATCTT	SAMN08649366	PRJNA437324		2.1634	.	.	.	.		23956815	17112188	4346896	21459084	2497731	16873843	4741131	21614974	2341841	0.902247	0.780655	0.219345
PHN41	PHN41	.	WiDiv-942	PHDK6 X PHNN2	PI 565109	Pioneer Hi-Bred International, Inc.	SS-B37	10332.3.157028.CGGCTAT-GTACTGA	SAMN08649365	PRJNA437324		.	.	.	.	.		25525123	15925271	7826190	23751461	1773662	15641960	8201222	23843182	1681941	0.934106	0.656035	0.343965
PHN46	PHN46	.	WiDiv-942	PHZ51 X PHV78	PI 543844	Pioneer Hi-Bred International, Inc.	NSS-Oh43	8404.6.100554.CGAGAA	SAMN08649652	PRJNA437324		.	.	.	.	.		31369439	24419574	1892076	26311650	5057789	24106199	2474593	26580792	4788647	0.847347	0.906903	0.093097
PHN47	PHN47	.	WiDiv-942	P207 X PHB60	PI 601569	Pioneer Hi-Bred International, Inc.	IDT	8405.4.100637.CAGGCG	SAMN08649697	PRJNA437324		2.42492	.	0.271429	46.9734	0.00108		17145519	14092623	1056789	15149412	1996107	13892547	1383918	15276465	1869054	0.890989	0.909408	0.0905915
PHN66	PHN66	.	WiDiv-942	PHG53 X PHG21	PI 548802	Pioneer Hi-Bred International, Inc.	Mixed	8405.6.100671.ACCCAG	SAMN08649714	PRJNA437324		2.29712	.	0.391382	38.3121	0.0011309		19845436	16440186	1270923	17711109	2134327	16192091	1665715	17857806	1987630	0.899844	0.906723	0.0932766
PHN73	PHN73	.	WiDiv-942	PH041 X G35	PI 601782	Pioneer Hi-Bred International, Inc.	NSS-Oh43	8347.4.98832.AACAAA	SAMN08649455	PRJNA437324		2.42533	.	0.295125	44.7168	0.0010234		26158695	20457234	1469582	21926816	4231879	20188849	1982683	22171532	3987163	0.847578	0.910575	0.0894247
PHN82	PHN82	.	WiDiv-942	PHG29 X HD38	PI 601783	Pioneer Hi-Bred International, Inc.	IDT	8348.7.98983.AGGCCG	SAMN08649557	PRJNA437324		2.39174	.	0.346488	44.5128	0.0011554		21858443	18016535	1514493	19531028	2327415	17758580	1963818	19722398	2136045	0.902278	0.900427	0.099573
PHP02	PHP02	.	WiDiv-942	PHG44 X PHG29	PI 601570	Pioneer Hi-Bred International, Inc.	IDT	8410.4.100757.GTCCGC	SAMN08649742	PRJNA437324		2.27054	.	0.42008	46.6715	0.0009904		35435293	29028166	2480763	31508929	3926364	28626019	3139145	31765164	3670129	0.896427	0.901176	0.0988235
PHP38	PHP38	.	WiDiv-942	G39 X PHK29	PI 543845	Pioneer Hi-Bred International, Inc.	SS-B37	10347.7.157937.CTGAAGC-TATAGCC	SAMN08649445	PRJNA437324		.	.	.	.	.		49508767	40316130	3234449	43550579	5958188	39713496	4231294	43944790	5563977	0.887616	0.903713	0.0962866
PHP55	PHP55	.	WiDiv-942	G44 X PHG29	PI 601784	Pioneer Hi-Bred International, Inc.	IDT	HHPA.6373.6.43146.CGGAAT	SAMN08649772	PRJNA437324		2.2988	.	0.265227	44.1457	0.000958941		20110087	15620474	1405352	17025826	3084261	15336236	1854454	17190690	2919397	0.854829	0.892125	0.107875
PHP60	PHP60	.	WiDiv-942	AT2 X P805	PI 601785	Pioneer Hi-Bred International, Inc.	Mixed	8404.4.100528.AAGGAC	SAMN08649641	PRJNA437324		2.44436	.	.	.	.		30659813	24754903	2372911	27127814	3531999	24420157	2961861	27382018	3277795	0.893091	0.891832	0.108168
PHP76	PHP76	.	WiDiv-942	G50 X PHEJ8	PI 543846	Pioneer Hi-Bred International, Inc.	IDT	8405.4.100637.CAAAAG	SAMN08649695	PRJNA437324		2.35206	.	0.315304	52.6286	0.00121334		19938595	16288523	1210964	17499487	2439108	16082860	1585002	17667862	2270733	0.886114	0.910289	0.089711
PHP85	PHP85	.	WiDiv-942	PHK29 X PHW52	PI 559944	Pioneer Hi-Bred International, Inc.	SS-B37	HSXZ.6397.2.44053.ACAGTG	SAMN08649807	PRJNA437324		2.7905	.	0.373334	42.3345	0.00106461		14196418	11234520	1054915	12289435	1906983	11002885	1356862	12359747	1836671	0.870624	0.890219	0.109781
PHPR5	PHPR5	.	WiDiv-942	PHK76 X PHW52	PI 559945	Pioneer Hi-Bred International, Inc.	Mixed	10332.4.157035.TCCGCGA-TATAGCC	SAMN08649371	PRJNA437324		2.2956	.	0.304398	45.7313	0.001135		25082186	19950933	2898485	22849418	2232768	19636703	3343337	22980040	2102146	0.91619	0.854511	0.145489
PHR03	PHR03	.	WiDiv-942	PHT19 X PHG84	PI 548803	Pioneer Hi-Bred International, Inc.	Mixed	8405.6.100671.AGAAGA	SAMN08649717	PRJNA437324		2.28633	.	0.325611	45.5584	0.00117164		19608198	15912050	1287564	17199614	2408584	15697918	1658564	17356482	2251716	0.885165	0.904441	0.0955588
PHR25	PHR25	.	WiDiv-942	PB83 X P207	PI 601469	Pioneer Hi-Bred International, Inc.	IDT	8404.4.100528.AACTTG	SAMN08649640	PRJNA437324		2.47737	.	0.32113	43.8717	0.0010392		29047910	23797685	1881081	25678766	3369144	23470007	2435553	25905560	3142350	0.891822	0.905983	0.0940166
PHR31	PHR31	.	WiDiv-942	G50 X PHRH7	PI 559947	Pioneer Hi-Bred International, Inc.	IDT	8404.4.100528.ACCGGC	SAMN08649643	PRJNA437324		2.4856	.	0.391955	44.5422	0.0011264		27344121	22276340	1880310	24156650	3187471	21975070	2403261	24378331	2965790	0.891538	0.901418	0.0985819
PHR32	PHR32	.	WiDiv-942	PHB82 X PHG61	PI 601571	Pioneer Hi-Bred International, Inc.	Mixed	8405.7.100688.GAAACC	SAMN08649727	PRJNA437324		2.46899	.	0.334555	48.3369	0.0010536		19621854	16195348	1153586	17348934	2272920	15959392	1532018	17491410	2130444	0.891425	0.912413	0.0875869
PHR36	PHR36	.	WiDiv-503	PH203 X PH549(2) X PH848	PI 601361	Pioneer Hi-Bred International, Inc.	Mixed	COSY.2319.5.1866.GTGGCC	SAMN01921558	PRJNA189400		2.37545	199.312	0.266781	66.6897	0.0009884		17627122	13805959	1138977	14944936	2682186	13587055	1506867	15093922	2533200	0.85629	0.900167	0.0998327
PHR55	PHR55	.	WiDiv-942	PH005 X PHG84	PI 548804	Pioneer Hi-Bred International, Inc.	Mixed	10332.4.157035.TCCGCGA-GGCTCTG	SAMN08649370	PRJNA437324		2.36472	.	0.247376	56.5723	0.000909646		18513833	15543443	1145387	16688830	1825003	15296447	1503548	16799995	1713838	0.907429	0.910503	0.0894969
PHR58	PHR58	.	WiDiv-942	PH383 X PHG16	PI 548805	Pioneer Hi-Bred International, Inc.	NSS-Oh43	8405.3.100620.GCCAAT	SAMN08649689	PRJNA437324		2.58338	.	0.374761	44.094	0.0010963		18223182	14883666	1180626	16064292	2158890	14697863	1529385	16227248	1995934	0.890473	0.905752	0.094248
PHR61	PHR61	.	WiDiv-942	G39 X PHG69	PI 548806	Pioneer Hi-Bred International, Inc.	SS-B37	10347.7.157937.CTGAAGC-TAATCTT	SAMN08649444	PRJNA437324		.	.	.	.	.		54016089	45036595	3409635	48446230	5569859	44250662	4556269	48806931	5209158	0.903563	0.906647	0.0933529
PHR62	PHR62	.	WiDiv-942	G50 X G35	PI 601786	Pioneer Hi-Bred International, Inc.	Mixed	HHNY.6374.4.43159.TGCCAT	SAMN08649765	PRJNA437324		2.4436	.	0.479527	52.6576	0.0010279		50015876	37708723	3864950	41573673	8442203	37067371	4922542	41989913	8025963	0.839532	0.882768	0.117232
PHR63	PHR63	.	WiDiv-942	PHG29 X B89	PI 601787	Pioneer Hi-Bred International, Inc.	IDT	10332.5.157042.TCCGCGA-AGGCGAA	SAMN08649373	PRJNA437324		2.45498	.	0.325684	39.3953	0.00121307		27964309	22704670	2262269	24966939	2997370	22371335	2794765	25166100	2798209	0.899936	0.888947	0.111053
PHRE1	PHRE1	.	WiDiv-942	PHJ40 X PHR47	PI 565110	Pioneer Hi-Bred International, Inc.	SS-B37	10332.5.157042.TCCGCGA-CAGGACG	SAMN08649374	PRJNA437324		.	.	.	.	.		30764118	24641641	2983577	27625218	3138900	24276956	3564806	27841762	2922356	0.905008	0.871962	0.128038
PHT10	PHT10	.	WiDiv-942	B73 X G39	PI 601573	Pioneer Hi-Bred International, Inc.	SS-B73	8404.3.100515.TCATTC	SAMN08649638	PRJNA437324		2.30751	.	0.341097	36.718	0.0009802		27700614	24061814	1919964	25981778	1718836	23636367	2449521	26085888	1614726	0.941708	0.906098	0.0939022
PHT11	PHT11	.	WiDiv-942	G39 X PHG69	PI 548807	Pioneer Hi-Bred International, Inc.	SS-B37	10347.7.157937.TAATGCG-ATAGAGG	SAMN08649446	PRJNA437324		.	.	.	.	.		50941730	42426874	3312417	45739291	5202439	41732592	4316374	46048966	4892764	0.903954	0.906266	0.0937344
PHT22	PHT22	.	WiDiv-942	P207 X HD12	PI 601788	Pioneer Hi-Bred International, Inc.	IDT	HOGU.6397.6.44057.ACAAAC	SAMN08649784	PRJNA437324		2.42711	.	0.291576	40.2854	0.0011406		17958091	13302230	1213376	14515606	3442485	13059282	1601458	14660740	3297351	0.816386	0.890766	0.109234
PHT47	PHT47	.	WiDiv-942	B47 X G39	PI 559948	Pioneer Hi-Bred International, Inc.	SS-B37	8405.3.100620.GTCCGC	SAMN08649691	PRJNA437324		2.39243	.	0.279555	54.7459	0.001119		18445498	15463118	1123948	16587066	1858432	15255706	1465426	16721132	1724366	0.906516	0.912361	0.0876392
PHT55	PHT55	.	WiDiv-503	PHA33GB4 X PHA34CB4	PI 601498	Pioneer Hi-Bred International, Inc.	SS-B37	COSX.2319.4.1866.GTGAAA	SAMN01921559	PRJNA189400		2.33755	205.844	0.369072	51.1696	0.000920593		15273060	12198871	1016740	13215611	2057449	11997355	1333422	13330777	1942283	0.872829	0.899974	0.100026
PHT60	PHT60	.	WiDiv-942	PHW94 X PHV80	PI 601574	Pioneer Hi-Bred International, Inc.	NSS-Oh43	8410.4.100757.GTGGCC	SAMN08649743	PRJNA437324		2.4003	.	0.419433	38.8489	0.0011263		28198578	23070731	1958697	25029428	3169150	22745773	2495851	25241624	2956954	0.895138	0.901122	0.0988784
PHT69	PHT69	.	WiDiv-942	PHR73 X PHJ40	PI 559949	Pioneer Hi-Bred International, Inc.	SS-B37	8348.5.98949.CTCAGA	SAMN08649532	PRJNA437324		2.32241	.	.	.	.		21031032	17530397	1433877	18964274	2066758	17252145	1872268	19124413	1906619	0.909343	0.902101	0.0978994
PHT73	PHT73	.	WiDiv-942	PHK05 X PHG68	PI 559950	Pioneer Hi-Bred International, Inc.	Broad origin-public	8405.3.100620.CCGTCC	SAMN08649685	PRJNA437324		.	.	.	.	.		20772234	17095557	1353054	18448611	2323623	16870391	1727423	18597814	2174420	0.895321	0.907117	0.0928831
PHT77	PHT77	.	WiDiv-503	PH814 X PH995	PI 601499	Pioneer Hi-Bred International, Inc.	NSS-Oh43	COSY.2319.5.1866.CTTGTA	SAMN01921560	PRJNA189400		2.13469	181.427	0.265805	61.2577	0.000960478		15712267	12244923	1047706	13292629	2419638	12049938	1379380	13429318	2282949	0.854703	0.897286	0.102714
PHTD5	PHTD5	.	WiDiv-942	PHH93 X PHR25	PI 578035	Pioneer Hi-Bred International, Inc.	IDT	10343.1.157677.CGCTCAT-TATAGCC	SAMN08649386	PRJNA437324		.	.	.	.	.		52679854	42818592	3469568	46288160	6391694	42179139	4560679	46739818	5940036	0.887243	0.902424	0.0975759
PHTE4	PHTE4	.	WiDiv-942	PHN15 X PHJ40	PI 578034	Pioneer Hi-Bred International, Inc.	SS-B37	10343.5.157705.TCCGCGA-CAGGACG	SAMN08649407	PRJNA437324		.	.	.	.	.		56400322	46822229	3785269	50607498	5792824	46087501	4951867	51039368	5360954	0.904948	0.902979	0.0970205
PHTM9	PHTM9	.	WiDiv-942	PHG47 X PHG36	PI 559951	Pioneer Hi-Bred International, Inc.	NSS-Oh43	8405.6.100671.ACAAAC	SAMN08649712	PRJNA437324		2.20927	.	0.30301	57.8894	0.000847103		20193676	16513507	1304486	17817993	2375683	16297899	1681549	17979448	2214228	0.89035	0.906474	0.0935262
PHV07	PHV07	.	WiDiv-942	PHG41 X PHG21	PI 543847	Pioneer Hi-Bred International, Inc.	SS-B37	10332.5.157042.TCCGCGA-GTACTGA	SAMN08649375	PRJNA437324		.	.	.	.	.		35287607	29544625	2403941	31948566	3339041	29077098	3101790	32178888	3108719	0.911903	0.903608	0.0963921
PHV37	PHV37	.	WiDiv-942	G27 X G21	PI 601789	Pioneer Hi-Bred International, Inc.	SS-B37	HOGB.6397.6.44057.ACATCT	SAMN08649779	PRJNA437324		2.50702	.	0.351625	39.9151	0.00117514		14467148	11215695	1040619	12256314	2210834	11008472	1354041	12362513	2104635	0.854523	0.890472	0.109528
PHV53	PHV53	.	WiDiv-942	PHB89 X PHDT2	PI 559952	Pioneer Hi-Bred International, Inc.	NSS-Oh43	HSWX.6385.6.43511.GCCTTA	SAMN08649801	PRJNA437324		2.62271	.	0.397877	41.5041	0.00119303		17267861	12925758	1280811	14206569	3061292	12682398	1660203	14342601	2925260	0.830595	0.884247	0.115753
PHV57	PHV57	.	WiDiv-942	G50 X PHG72	PI 565111	Pioneer Hi-Bred International, Inc.	IDT	10332.6.157049.TCTCGCG-TATAGCC	SAMN08649378	PRJNA437324		.	.	.	.	.		40239487	32259399	3492823	35752222	4487265	31773566	4300048	36073614	4165873	0.896473	0.880798	0.119202
PHV63	PHV63	.	WiDiv-503	PH555 X Zap<4CB (Zapalote chico and Corn Belt inbreds put together to develop insect tolerance)	PI 601500	Pioneer Hi-Bred International, Inc.	SS-B37	COUU.2278.6.1850.GGCCTG	SAMN01921561	PRJNA189400		2.50905	195.424	0.280552	51.4918	0.000879472		16613026	13265728	1209216	14474944	2138082	13029340	1555945	14585285	2027741	0.877943	0.893321	0.106679
PHV78	PHV78	.	WiDiv-942	G42 X PH595	PI 601470	Pioneer Hi-Bred International, Inc.	Mixed	8405.4.100637.ATGAGC	SAMN08649694	PRJNA437324		2.53405	.	.	.	.		17159748	13552633	1074209	14626842	2532906	13392230	1391934	14784164	2375584	0.861561	0.90585	0.0941503
PHVA9	PHVA9	.	WiDiv-942	PHK29 X PHGP8	PI 559953	Pioneer Hi-Bred International, Inc.	SS-B37	HHBX.6373.5.43145.GTGAAA	SAMN08649754	PRJNA437324		2.45984	.	0.275078	47.9192	0.0011362		16641953	13017675	1248024	14265699	2376254	12768511	1597492	14366003	2275950	0.86324	0.888801	0.111199
PHVJ4	PHVJ4	.	WiDiv-942	PHJ40 X PH207	PI 565099	Pioneer Hi-Bred International, Inc.	IDT	8410.3.100744.CTTGTA	SAMN08649735	PRJNA437324		.	.	.	.	.		35028576	28715913	2286778	31002691	4025885	28328795	2969132	31297927	3730649	0.893497	0.905133	0.0948667
PHW03	PHW03	.	WiDiv-942	P801 X G48	PI 601790	Pioneer Hi-Bred International, Inc.	Mixed	HOGW.6385.5.43510.AGCATC	SAMN08649785	PRJNA437324		2.34959	.	0.345067	40.275	0.00126253		12620980	9491881	852054	10343935	2277045	9317513	1129441	10446954	2174026	0.827745	0.891888	0.108112
PHW06	PHW06	.	WiDiv-942	207 X PHG36	PI 543848	Pioneer Hi-Bred International, Inc.	IDT	10347.7.157937.CTGAAGC-CAGGACG	SAMN08649443	PRJNA437324		.	.	.	.	.		52322961	42094754	3154901	45249655	7073306	41482564	4214855	45697419	6625542	0.873372	0.907766	0.092234
PHW17	PHW17	.	WiDiv-503	PHID11 X PH051 X B73(3)	PI 601362	Pioneer Hi-Bred International, Inc.	SS-B73	COUU.2278.6.1850.AAGGAC	SAMN01921562	PRJNA189400		2.57664	204.631	0.39412	30.0947	0.00107116		37299073	31245930	2801734	34047664	3251409	30583104	3587048	34170152	3128921	0.916113	0.895024	0.104976
PHW20	PHW20	.	WiDiv-942	1D11 X 1M12 X B76	PI 601791	Pioneer Hi-Bred International, Inc.	Mixed	HHOY.6373.5.43145.GTTTCG	SAMN08649771	PRJNA437324		2.30299	.	0.285769	53.3776	0.0010527		17438278	13231679	1207509	14439188	2999090	12990121	1575138	14565259	2873019	0.835246	0.891857	0.108143
PHW30	PHW30	.	WiDiv-942	PHG42 X PHV15	PI 548808	Pioneer Hi-Bred International, Inc.	Mixed	10332.6.157049.TCTCGCG-ATAGAGG	SAMN08649376	PRJNA437324		2.48929	.	0.293822	48.1913	0.000867832		36607117	29877565	2734473	32612038	3995079	29443602	3445054	32888656	3718461	0.898422	0.895251	0.104749
PHW43	PHW43	.	WiDiv-942	P995 X G35	PI 601792	Pioneer Hi-Bred International, Inc.	NSS-Oh43	8405.4.100637.GTGGCC	SAMN08649701	PRJNA437324		.	.	.	.	.		17172420	13988153	1086225	15074378	2098042	13817132	1413198	15230330	1942090	0.886906	0.907212	0.0927884
PHW51	PHW51	.	WiDiv-942	PHDF2 X PHG41	PI 543849	Pioneer Hi-Bred International, Inc.	SS-B14	8405.6.100671.ACATCT	SAMN08649713	PRJNA437324		2.30612	.	0.321481	58.727	0.00117505		19954771	16619496	1214209	17833705	2121066	16386595	1591698	17978293	1976478	0.900952	0.911466	0.0885344
PHW52	PHW52	.	WiDiv-942	B73 X G39	PI 601575	Pioneer Hi-Bred International, Inc.	SS-B37	8405.3.100620.CTTGTA	SAMN08649687	PRJNA437324		2.35397	.	0.398361	49.5287	0.000927686		19537137	16684101	1262236	17946337	1590800	16422030	1640063	18062093	1475044	0.924501	0.909199	0.0908014
PHW53	PHW53	.	WiDiv-942	G50 X PHZ51	PI 565112	Pioneer Hi-Bred International, Inc.	IDT	8404.5.100541.ATACGG	SAMN08649648	PRJNA437324		.	.	.	.	.		27695834	22584106	1931951	24516057	3179777	22268174	2463923	24732097	2963737	0.89299	0.900375	0.0996245
PHW65	PHW65	.	WiDiv-942	PH861 X PH595	PI 601501	Pioneer Hi-Bred International, Inc.	NSS-Oh43	HOGO.6385.7.43512.TGAATG	SAMN08649781	PRJNA437324		2.50786	187.492	0.30812	53.0327	0.0010833		35647815	26563323	2609690	29173013	6474802	26071043	3414694	29485737	6162078	0.82714	0.884192	0.115808
PHW79	PHW79	.	WiDiv-942	PHT90 X PH595	PI 601576	Pioneer Hi-Bred International, Inc.	Mixed	8405.5.100654.CCAACA	SAMN08649703	PRJNA437324		2.31231	.	0.303748	49.3219	0.00124417		20880384	16962551	1473216	18435767	2444617	16745064	1852389	18597453	2282931	0.890666	0.900396	0.0996044
PHW80	PHW80	.	WiDiv-942	PHK76 X PHN37	PI 565113	Pioneer Hi-Bred International, Inc.	NSS-Oh43	8404.7.100565.TGAATG	SAMN08649657	PRJNA437324		2.47061	.	0.291657	47.4829	0.00122108		33609594	27290577	2331363	29621940	3987654	26915746	3009359	29925105	3684489	0.890374	0.899437	0.100563
PHW86	PHW86	.	WiDiv-942	PHG71 X PHG72	PI 543850	Pioneer Hi-Bred International, Inc.	IDT	8404.4.100528.AAATGC	SAMN08649639	PRJNA437324		2.04987	.	0.292931	63.0359	0.000901286		27423105	22703707	1774854	24478561	2944544	22383806	2311344	24695150	2727955	0.900523	0.906405	0.0935951
PHWG5	PHWG5	.	WiDiv-942	PH814 X PHG16	PI 559954	Pioneer Hi-Bred International, Inc.	NSS-Oh43	HOCZ.6397.5.44056.TACAGC	SAMN08649778	PRJNA437324		2.65039	.	0.3248	46.0115	0.0010943		19404377	14835551	1477187	16312738	3091639	14585094	1877503	16462597	2941780	0.848396	0.885953	0.114047
PHWRZ	PHWRZ	.	WiDiv-942	PHB9E X PH7CR	PI 658504	Pioneer Hi-Bred International, Inc.	SS-B37	10343.6.157712.GAGATTC-AGGCGAA	SAMN08649410	PRJNA437324		.	.	.	.	.		51636298	43577556	3129767	46707323	4928975	42851293	4210655	47061948	4574350	0.911412	0.91053	0.0894705
PHZ51	PHZ51	.	WiDiv-503	PH814 X PH848	PI 601322	Pioneer Hi-Bred International, Inc.	Mixed	COYI.2273.1.1844.CCGTCC	SAMN01921563	PRJNA189400		2.27756	187.648	0.273403	56.8471	0.0010273		20232920	15530286	1423793	16954079	3278841	15284472	1837386	17121858	3111062	0.846238	0.892688	0.107312
R101	R101	.	WiDiv-503	Stiff_Stalk_Synthetic	NSL 30878	United States, Illinois	Broad origin-public	COUX.2255.3.1837.TAGCTT	SAMN01921564	PRJNA189400		2.27495	189.203	0.359407	49.3673	0.0011516		20789992	16482828	1470729	17953557	2836435	16216534	1914095	18130629	2659363	0.872084	0.894428	0.105572
R113	R113	.	WiDiv-503	Stiff_Stalk_Synthetic	NSL 30883	United States, Illinois	Broad origin-public	COUW.2255.1.1837.AATAGG	SAMN01921565	PRJNA189400		2.40482	176.45	0.25178	70.3868	0.0010453		21401626	16891798	1526660	18418458	2983168	16632234	1971388	18603622	2798004	0.869262	0.894032	0.105968
R134	R134	.	WiDiv-503	Mo2RF(4) X K201	NSL 30884	United States, Illinois	Broad origin-public	COUW.2255.1.1837.GACGAC	SAMN01921566	PRJNA189400		2.77628	219.531	0.313301	51.7861	0.00118156		30785792	24295988	2296927	26592915	4192877	23902935	2937194	26840129	3945663	0.871835	0.890567	0.109433
R168	R168	.	WiDiv-503	Illinois_Synthetic	Ames 19326	United States, Illinois	Broad origin-public	COYC.2270.4.1845.CGAGAA	SAMN01921567	PRJNA189400		2.06024	191.847	.	.	.		17453512	13563403	1307303	14870706	2582806	13345767	1658646	15004413	2449099	0.859679	0.889456	0.110544
R177	R177	.	WiDiv-503	Germplasm 230B (Snelling Corn Borer Synthetic)	NSL 30894	United States, Illinois	Broad origin-public	COYC.2270.4.1845.CTTGTA	SAMN01921568	PRJNA189400		2.23143	.	0.340571	48.8273	0.00125842		18862181	14809568	1279837	16089405	2772776	14571759	1660561	16232320	2629861	0.860575	0.8977	0.1023
R181B	R181B	.	WiDiv-503	Snelling Corn Borer Synthetic	NSL 30896	United States, Illinois	Broad origin-public	COUT.2278.5.1850.GAATAA	SAMN01921569	PRJNA189400		2.3483	199.934	.	.	.		14130454	11019777	1056777	12076554	2053900	10830032	1367470	12197502	1932952	0.863207	0.887889	0.112111
R197	R197	.	WiDiv-503	R80 X K201	NSL 30902	United States, Illinois	Mixed	COSZ.2319.6.1866.GTTTCG	SAMN01921570	PRJNA189400		2.45355	196.513	0.313825	50.5321	0.00118962		15516874	12048880	1098314	13147194	2369680	11850819	1419152	13269971	2246903	0.855196	0.893055	0.106945
R225	R225	.	WiDiv-503	BS10C4	PI 531509	United States, Illinois	Mixed	COSX.2319.4.1866.CCTTAG	SAMN01921571	PRJNA189400		2.65772	210.977	0.311195	44.6541	0.0011217		19547983	15484068	1427161	16911229	2636754	15224566	1839233	17063799	2484184	0.872919	0.892214	0.107786
R226	R226	.	WiDiv-503	BS10C4	PI 531510	United States, Illinois	Mixed	COUU.2278.6.1850.GACGGA	SAMN01921572	PRJNA189400		2.62866	205.533	0.374103	50.3922	0.000931274		10555233	8395906	800742	9196648	1358585	8249394	1026065	9275459	1279774	0.878755	0.889379	0.110621
R227	R227	.	WiDiv-503	RSSSC	PI 531511	United States, Illinois	SS-BSSSC0	COUZ.2255.7.1837.CAAAAG	SAMN01921573	PRJNA189400		2.62476	198.846	.	.	0.000814558		17741661	14442576	1238014	15680590	2061071	14165561	1629616	15795177	1946484	0.890287	0.896828	0.103172
R229	R229	.	WiDiv-503	Brazil inbred 479 X B73	PI 592734	United States, Illinois	SS-B73	COYC.2270.4.1845.CAAAAG	SAMN01921574	PRJNA189400		2.55901	191.225	0.390092	34.3399	0.0011307		22103602	19296726	1518627	20815353	1288249	18859721	1989147	20848868	1254734	0.943234	0.904592	0.0954079
R30	R30	.	WiDiv-503	Champion White Pearl	NSL 30868	United States, Illinois	Broad origin-public	COSY.2319.5.1866.TGCTGG	SAMN01921575	PRJNA189400		2.44951	182.515	.	.	.		18954181	14695161	1482223	16177384	2776797	14445554	1881356	16326910	2627271	0.861388	0.88477	0.11523
R4	R4	.	WiDiv-503	Funk Yellow Dent	Ames 27187	United States, North Carolina	Broad origin-public	COYA.2270.2.1845.AAAGCA	SAMN01921576	PRJNA189400		2.43092	201.956	0.300908	48.7464	0.000895979		14480879	10873018	981849	11854867	2626012	10707036	1271069	11978105	2502774	0.827167	0.893884	0.106116
R53	R53	.	WiDiv-503	(A375 X M13) X C.I.187‑2	NSL 30869	United States, Illinois	Broad origin-public	COSY.2319.5.1866.AACAAA	SAMN01921577	PRJNA189400		2.29445	142.389	0.29107	49.3453	0.000884452		18503435	14484784	1360011	15844795	2658640	14245958	1754250	16000208	2503227	0.864716	0.890361	0.109639
R71	R71	.	WiDiv-503	Snelling Corn Borer Synthetic	NSL 30872	United States, Illinois	Broad origin-public	COUT.2278.5.1850.ATGTCA	SAMN01921578	PRJNA189400		2.55107	188.736	0.286002	54.6822	0.0011112		7881158	6197787	517368	6715155	1166003	6094453	682362	6776815	1104343	0.859876	0.899309	0.100691
R78	R78	.	WiDiv-503	Illinois High Oil(2) X Hy	NSL 30876	United States, Illinois	Broad origin-public	COUS.2278.4.1850.AAGACT	SAMN01921579	PRJNA189400		2.35423	166.962	0.274883	47.0948	0.000895199		16885337	12822123	1090853	13912976	2972361	12616517	1441465	14057982	2827355	0.832556	0.897463	0.102537
RS 710	RS 710	.	WiDiv-942	1250 (ND203 X B14) X PAG1202 (PAG 330 X WF9)	PI 539930	Rustica Semences	Broad origin-public	10332.6.157049.TCTCGCG-GGCTCTG	SAMN08649377	PRJNA437324		2.09122	.	0.279894	65.2802	0.00118321		29637640	17928570	9325863	27254433	2383207	17659981	9735623	27395604	2242036	0.924352	0.644628	0.355372
S 56	S 56	.	WiDiv-503	.	PI 535906	Poland	Sweet corn	COWF.2271.7.1846.AGAAGA	SAMN01921580	PRJNA189400		2.08394	126.879	0.331988	45.9443	0.0010996		31999345	24902873	2220289	27123162	4876183	24504774	2894575	27399349	4599996	0.856247	0.894356	0.105644
S8324	S8324	.	WiDiv-942**	CH593-9 X B73(2)	PI 601611	Novartis Seeds, Inc.	SS-B73	8405.3.100620.CAGATC	SAMN08649684	PRJNA437324		2.55593	165.563	0.436828	33.1053	0.00130005		18150928	15798649	1272575	17071224	1079704	15515826	1614200	17130026	1020902	0.943755	0.905768	0.0942322
S8326	S8326	.	WiDiv-942	W117 X Mo17(3)	PI 601612	Novartis Seeds, Inc.	NSS-Mo17	8405.6.100671.AGCATC	SAMN08649719	PRJNA437324		2.49519	205.067	0.274222	53.9704	0.0010058		20172819	16532275	1268017	17800292	2372527	16307534	1660205	17967739	2205080	0.890691	0.907601	0.0923992
SD101	SD101	.	WiDiv-503	CM65 X SD37 related line	PI 533658	United States, South Dakota	SS-B37	COUZ.2255.7.1837.CGAGAA	SAMN01921581	PRJNA189400		2.4778	164.007	0.240452	50.275	0.00096474		16999715	13593048	1246310	14839358	2160357	13352235	1619274	14971509	2028206	0.880692	0.891843	0.108157
SD102	SD102	.	WiDiv-503	Pioneer 3710 selection backcrossed for 10 generations	PI 533659	United States, South Dakota	IDT	COSY.2319.5.1866.CGAGAA	SAMN01921582	PRJNA189400		2.07278	159.094	0.292803	42.1396	0.00118711		22996722	18107272	1758306	19865578	3131144	17802797	2240207	20043004	2953718	0.871559	0.88823	0.11177
SD107	SD107	.	WiDiv-503	A634*10(yellow dent inbred) X SD316W(white dent)	PI 538243	United States, South Dakota	SS-B14	COXU.2287.5.1854.CGGAAT	SAMN01921583	PRJNA189400		2.33053	193.558	0.366139	41.566	0.00129961		10883286	8714134	834085	9548219	1335067	8557610	1069827	9627437	1255849	0.884608	0.888877	0.111123
SD15	SD15	.	WiDiv-503	Oh56A(2) X Silver King	NSL 34374	United States, South Dakota	Mixed	COXP.2287.2.1854.TGAATG	SAMN01921584	PRJNA189400		2.14309	195.735	0.249626	55.486	0.000927432		21652285	16603121	1645050	18248171	3404114	16356591	2054146	18410737	3241548	0.850291	0.888427	0.111573
SD40	SD40	.	WiDiv-503	Pioneer Hybrid 3709	PI 606768	United States, South Dakota	Mixed	COXX.2287.7.1854.CACGAT	SAMN01921585	PRJNA189400		2.42017	179.405	0.326377	42.1345	0.0012699		18413433	14516851	1305005	15821856	2591577	14290546	1683618	15974164	2439269	0.867528	0.894604	0.105396
SD42	SD42	.	WiDiv-503	SDp232 X H96	PI 508277	United States, South Dakota	Broad origin-public	COYN.2291.7.1852.ACTGAT	SAMN01921586	PRJNA189400		2.3179	188.581	0.428447	43.8281	0.00118853		16268611	12726676	1227329	13954005	2314606	12513392	1563524	14076916	2191695	0.865281	0.88893	0.11107
SD44	SD44	.	WiDiv-503	SDp309 X SD30	PI 524969	United States, South Dakota	Mixed	COYB.2270.3.1845.CATTTT	SAMN01921587	PRJNA189400		2.43902	189.358	0.238374	54.4125	0.000846801		17230408	13517484	1266847	14784331	2446077	13286911	1634792	14921703	2308705	0.86601	0.890442	0.109558
Seagull Seventeen	Seagull Seventeen	.	WiDiv-942	unknown X Mo17	PI 600751	Rothermel seed company	NSS-Mo17	HSUN.6397.4.44055.CACGAT	SAMN08649795	PRJNA437324		2.38778	192.246	0.429207	47.4174	0.0010275		16589013	12595427	1178761	13774188	2814825	12364768	1551489	13916257	2672756	0.838884	0.888512	0.111488
Sg 1533	Sg 1533	.	WiDiv-503	Supergold	PI 587132	United States, Indiana	Popcorn	COYB.2270.3.1845.GCAAGG	SAMN01921589	PRJNA189400		2.09358	193.713	0.260173	56.2132	0.001129		31142169	23389704	2208275	25597979	5544190	22999448	2860025	25859473	5282696	0.830368	0.889401	0.110599
Sg 18	Sg 18	.	WiDiv-503	Supergold	NSL 75979	United States, Iowa	Popcorn	COYS.2292.3.1853.AACAAA	SAMN01921590	PRJNA189400		2.22097	206.155	.	.	.		29532547	22779293	2180211	24959504	4573043	22404385	2772433	25176818	4355729	0.852511	0.889882	0.110118
SG 30A	SG 30A	.	WiDiv-503	Supergold	NSL 75980	United States, Indiana	Popcorn	COYO.2292.1.1853.GTCCGC	SAMN01921588	PRJNA189400		1.96226	181.51	0.28464	53.4902	0.00120166		17948488	13026841	1377248	14404089	3544399	12816535	1726535	14543070	3405418	0.810267	0.881281	0.118719
T141	T141	.	WiDiv-503	Huffman X RB751	PI 340827	Romania	Broad origin-public	COUT.2278.5.1850.TCGAAG	SAMN01921591	PRJNA189400		2.34875	173.383	0.298967	53.3994	0.0011244		20698599	15976139	1540283	17516422	3182177	15704770	1970961	17675731	3022868	0.853958	0.888493	0.111507
T146	T146	.	WiDiv-503	.	PI 340829	Romania	Sweet corn	COUS.2278.4.1850.ACGATA	SAMN01921592	PRJNA189400		1.78934	125.281	0.318737	47.5316	0.0011053		22446076	17119029	1364950	18483979	3962097	16834241	1821926	18656167	3789909	0.831155	0.902342	0.0976581
T232	T232	.	WiDiv-503	Jellicorse X Teko Yellow	PI 550522	United States, Tennessee	Mixed	COXX.2287.7.1854.CTATAC	SAMN01921593	PRJNA189400		2.17246	202.267	0.301356	52.5074	0.000948816		20070502	15947891	1312054	17259945	2810557	15675866	1742633	17418499	2652003	0.867866	0.899955	0.100045
T234	T234	.	WiDiv-503	T111(5) X RB.L X Ill.A	Ames 27190	United States, Tennessee	Broad origin-public	COYC.2270.4.1845.TATAAT	SAMN01921594	PRJNA189400		2.51968	174.428	.	.	.		16418307	12827618	1153735	13981353	2436954	12631886	1489883	14121769	2296538	0.860123	0.894497	0.105503
T242	T242	.	WiDiv-503	L20 X T220(2)	PI 340830	United States, Tennessee	Sweet corn	COWF.2271.7.1846.AAGGAC	SAMN01921595	PRJNA189400		2.22891	163.605	0.233655	56.3875	0.0010185		38238785	29986687	2736887	32723574	5515211	29518503	3501438	33019941	5218844	0.86352	0.89396	0.10604
T8	T8	.	WiDiv-942	Jarvis Golden Prolific	PI 550518	United States, Tennessee	Popcorn	8348.5.98949.TAATCG	SAMN08649534	PRJNA437324		2.36586	207.21	.	.	.		24097443	19643724	1661175	21304899	2792544	19352009	2161176	21513185	2584258	0.892758	0.899542	0.100458
T9	T9	.	WiDiv-503	.	PI 340819	Romania	Sweet corn	COXT.2343.2.1881.ACCCAG	SAMN01921596	PRJNA189400		2.23639	159.581	0.374351	47.8532	0.00124208		25171042	19329460	1948199	21277659	3893383	19023258	2466464	21489722	3681320	0.853748	0.885226	0.114774
Tr	Tr	.	WiDiv-503	Reid Yellow Dent (Troyer strain)	Ames 26022	United States, Indiana	SS-BSSSC0	COXS.2287.3.1854.CATTTT	SAMN01921597	PRJNA189400		2.52427	174.13	0.399031	44.8437	0.00122779		18831469	14878010	1541183	16419193	2412276	14623238	1943964	16567202	2264267	0.879762	0.882662	0.117338
Tr9-1-1-6	Tr9-1-1-6	.	WiDiv-942	.	.	.	SS-BSSSC0	10347.2.157902.ATTCAGA-GGCTCTG	SAMN08649418	PRJNA437324		.	.	.	.	.		48575281	39503634	3154908	42658542	5916739	38959274	4053992	43013266	5562015	0.885497	0.90575	0.0942498
Tx303	Tx303	.	WiDiv-503	Yellow Surcropper	Ames 19327	United States, Texas	Mixed	COYG.2270.6.1845.GCTCCA	SAMN01921598	PRJNA189400		2.25426	.	.	.	.		19382241	15000526	1382349	16382875	2999366	14762973	1780374	16543347	2838894	0.853531	0.892381	0.107619
TZU-CHIAO-HSI-WU 105	TZU-CHIAO-HSI-WU 105	.	WiDiv-503	.	PI 391678	China, Shaanxi	Mixed	COWA.2271.1.1846.TGGCGC	SAMN01921599	PRJNA189400		2.38417	178.818	0.276228	40.293	0.0010291		18831639	14671368	1444888	16116256	2715383	14449529	1811275	16260804	2570835	0.863483	0.888611	0.111389
U 123	U 123	.	WiDiv-503	.	PI 369446	Poland	Sweet corn	COSZ.2319.6.1866.AGTCAA	SAMN01921600	PRJNA189400		1.87878	157.129	.	.	.		13577552	10399975	1017303	11417278	2160274	10234818	1294624	11529442	2048110	0.849155	0.887711	0.112289
U267Y	U267Y	.	WiDiv-503	WF9r X Mex_155(3)	Ames 27191	United States, North Carolina	Mixed	COXX.2287.7.1854.ACTCTC	SAMN01921601	PRJNA189400		2.2864	182.736	.	.	.		22956933	17839563	1600559	19440122	3516811	17565412	2079827	19645239	3311694	0.855743	0.894131	0.105869
Va102	Va102	.	WiDiv-503	Va59 X Va60	PI 587151	United States, Virginia	Popcorn	COYB.2270.3.1845.AAATGC	SAMN01921602	PRJNA189400		2.38511	176.139	0.319519	37.0623	0.001117		15619027	12126744	1158276	13285020	2334007	11929124	1485929	13415053	2203974	0.858892	0.889234	0.110766
Va14	Va14	.	WiDiv-503	VaCBS X Va17(2)	Ames 27192	United States, Virginia	Mixed	COYP.2292.2.1853.GGCTAC	SAMN01921603	PRJNA189400		2.38488	192.936	0.363086	43.367	0.0010444		14574543	11446440	1050619	12497059	2077484	11255645	1356984	12612629	1961914	0.865388	0.892411	0.107589
Va17	Va17	.	WiDiv-942	Wf9 X T8	Ames 19002	United States, Virginia	Mixed	8373.8.99700.ACATCT	SAMN08649627	PRJNA437324		2.47521	183.448	.	.	.		25589222	20925619	1783053	22708672	2880550	20605394	2310354	22915748	2673474	0.895523	0.899181	0.100819
Va22	Va22	.	WiDiv-942	C103 X Va17(2)	Ames 19328	United States, Virginia	Mixed	HSXT.6385.6.43511.CGAGAA	SAMN08649805	PRJNA437324		2.47028	192.002	.	.	.		16801082	12433483	1254271	13687754	3113328	12197221	1622495	13819716	2981366	0.822549	0.882596	0.117404
Va26	Va26	.	WiDiv-942	Oh43 X K155	PI 587149	United States, Virginia	NSS-Oh43	HHCC.6374.2.43157.AGCGCT	SAMN08649757	PRJNA437324		2.29071	192.936	0.289794	49.5079	0.0009775		20503664	14986786	1390000	16376786	4126878	14721789	1823567	16545356	3958308	0.806946	0.889784	0.110216
Va35	Va35	.	WiDiv-942	(C103 x T8)T8	PI 587150	United States, Virginia	Popcorn	10332.7.157056.TCTCGCG-TAATCTT	SAMN08649381	PRJNA437324		2.49735	173.495	0.308009	48.8767	0.001147		24018638	19019231	2160297	21179528	2839110	18754875	2581685	21336560	2682078	0.888333	0.879002	0.120998
Va38	Va38	.	WiDiv-503	VaCBS(S)C2	Ames 19011	United States, Virginia	Mixed	COXS.2287.3.1854.GCAAGG	SAMN01921604	PRJNA189400		2.48455	202.321	0.29319	39.816	0.0010381		23826059	18585457	1746308	20331765	3494294	18265505	2258402	20523907	3302152	0.861406	0.889962	0.110038
Va52	Va52	.	WiDiv-503	Wf9 outcross	Ames 19014	United States, Virginia	Mixed	COXU.2287.5.1854.AACTTG	SAMN01921605	PRJNA189400		2.37289	165.356	0.309792	48.0491	0.0009737		15858153	12420773	1259638	13680411	2177742	12215241	1598524	13813765	2044388	0.871083	0.88428	0.11572
Va59	Va59	.	WiDiv-942	(T82 X C1032) X (C103 X K4)	Ames 19016	United States, Virginia	Popcorn	HOCS.6385.6.43511.CCTTAG	SAMN08649776	PRJNA437324		2.10877	177.383	0.271547	47.5221	0.0010168		18187498	13418897	1242263	14661160	3526338	13177950	1630433	14808383	3379115	0.814207	0.889898	0.110102
Va85	Va85	.	WiDiv-503	Virginia Long Ear Synthetic	Ames 27193	United States, Virginia	Mixed	COYB.2270.3.1845.AGCGCT	SAMN01921606	PRJNA189400		2.80424	208.022	0.407696	42.1653	0.0011668		12070396	9331417	881616	10213033	1857363	9184731	1132902	10317633	1752763	0.854788	0.890197	0.109803
Va99	Va99	.	WiDiv-503	Oh07B X Pa91	Ames 24989	United States, Virginia	Mixed	COYC.2270.4.1845.GTGGCC	SAMN01921607	PRJNA189400		2.67907	192.002	0.356999	42.8	0.00107799		18739916	14664494	1407968	16072462	2667454	14427923	1776845	16204768	2535148	0.864719	0.89035	0.10965
VaW6	VaW6	.	WiDiv-503	.	Ames 19000	United States, Virginia	Mixed	COYN.2291.7.1852.GACGAC	SAMN01921608	PRJNA189400		2.01087	151.684	0.287311	69.1716	0.0011155		24752652	19227264	1760534	20987798	3764854	18933991	2247261	21181252	3571400	0.855716	0.893903	0.106097
W10001_0003	W10001_0003	.	WiDiv-942	Pride of the North (unselected landrace-derived)		United States, University of Wisconsin	Broad origin-public	10343.4.157698.TCCGCGA-TAATCTT	SAMN08649404	PRJNA437324		.	.	.	.	.		58494645	46479705	4017403	50497108	7997537	45844007	5180463	51024470	7470175	0.872293	0.898471	0.101529
W10001_0007	W10001_0007	.	WiDiv-942	Pride of the North (unselected landrace-derived)		United States, University of Wisconsin	Broad origin-public	10343.6.157712.CGCTCAT-TAATCTT	SAMN08649409	PRJNA437324		.	.	.	.	.		54484607	44407692	3409566	47817258	6667349	43852807	4418856	48271663	6212944	0.885969	0.908459	0.0915414
W10001_0009	W10001_0009	.	WiDiv-942	Pride of the North (unselected landrace-derived)		United States, University of Wisconsin	Broad origin-public	10343.5.157705.GAGATTC-TAATCTT	SAMN08649406	PRJNA437324		.	.	.	.	.		52135479	41822539	3322012	45144551	6990928	41269934	4372296	45642230	6493249	0.875454	0.904205	0.095795
W10001_0010	W10001_0010	.	WiDiv-942	Pride of the North (unselected landrace-derived)		United States, University of Wisconsin	Broad origin-public	10343.1.157677.TAATGCG-CAGGACG	SAMN08649389	PRJNA437324		.	.	.	.	.		51221439	40567357	3322082	43889439	7332000	40020150	4357136	44377286	6844153	0.866381	0.901816	0.0981839
W10001_0012	W10001_0012	.	WiDiv-942	Pride of the North (unselected landrace-derived)		United States, University of Wisconsin	Broad origin-public	10347.2.157902.ATTCAGA-TATAGCC	SAMN08649419	PRJNA437324		.	.	.	.	.		47231546	37950999	3049304	41000303	6231243	37415056	3967326	41382382	5849164	0.87616	0.90413	0.0958699
W10001_0016	W10001_0016	.	WiDiv-942	Pride of the North (unselected landrace-derived)		United States, University of Wisconsin	Broad origin-public	10347.3.157909.ATTCAGA-TAATCTT	SAMN08649424	PRJNA437324		.	.	.	.	.		46924316	38502829	3155039	41657868	5266448	37975531	4057774	42033305	4891011	0.895768	0.903463	0.0965371
W10001_0018	W10001_0018	.	WiDiv-942	Pride of the North (unselected landrace-derived)		United States, University of Wisconsin	Broad origin-public	10343.4.157698.TCCGCGA-AGGCGAA	SAMN08649402	PRJNA437324		.	.	.	.	.		55179944	44682341	3467536	48149877	7030067	44042332	4539877	48582209	6597735	0.880432	0.906553	0.0934473
W10001_0030	W10001_0030	.	WiDiv-942	Pride of the North (unselected landrace-derived)		United States, University of Wisconsin	Broad origin-public	10347.1.157895.GAGATTC-GTACTGA	SAMN08649413	PRJNA437324		.	.	.	.	.		53984719	42896020	3734343	46630363	7354356	42337142	4825237	47162379	6822340	0.873625	0.897689	0.102311
W10001_0031	W10001_0031	.	WiDiv-942	Pride of the North (unselected landrace-derived)		United States, University of Wisconsin	Broad origin-public	10343.3.157691.GAGATTC-GGCTCTG	SAMN08649398	PRJNA437324		.	.	.	.	.		56095357	45683918	3558756	49242674	6852683	45044381	4627065	49671446	6423911	0.885482	0.906847	0.0931534
W10001_0040	W10001_0040	.	WiDiv-942	Pride of the North (unselected landrace-derived)		United States, University of Wisconsin	Broad origin-public	10343.3.157691.CGGCTAT-GTACTGA	SAMN08649397	PRJNA437324		.	.	.	.	.		60488859	48934130	4144011	53078141	7410718	48240792	5352262	53593054	6895805	0.885999	0.900131	0.0998686
W10002_0001	W10002_0001	.	WiDiv-942	Funk's yellow dent (unselected landrace-derived)	.	United States, University of Wisconsin	Broad origin-public	10343.3.157691.TCCGCGA-ATAGAGG	SAMN08649399	PRJNA437324		.	.	.	.	.		51700068	42428027	3389771	45817798	5882270	41824352	4386183	46210535	5489533	0.89382	0.905083	0.0949174
W10002_0004	W10002_0004	.	WiDiv-942	Funk's yellow dent (unselected landrace-derived)	.	United States, University of Wisconsin	Broad origin-public	10343.5.157705.CGCTCAT-AGGCGAA	SAMN08649405	PRJNA437324		.	.	.	.	.		53639852	43447082	3400084	46847166	6792686	42818345	4470582	47288927	6350925	0.881601	0.905462	0.0945376
W117HT	W117HT	.	WiDiv-503	643 X Minnesota #13	Ames 8399	United States, University of Wisconsin	Broad origin-public	COXZ.2270.1.1845.AATAGG	SAMN01921610	PRJNA189400		2.37616	132.982	0.283775	47.9231	0.0011166		20126547	15338279	1377945	16716224	3410323	15100046	1796293	16896339	3230208	0.839505	0.893687	0.106313
W153R	W153R	.	WiDiv-503	Rec. I.153	PI 587154	United States, University of Wisconsin	Broad origin-public	COYB.2270.3.1845.GGCTAC	SAMN01921611	PRJNA189400		2.01561	127.557	0.356149	49.0982	0.0010429		16879929	13295408	1016646	14312054	2567875	13081014	1380880	14461894	2418035	0.856751	0.904516	0.095484
W182B	W182B	.	WiDiv-942	WD X W22	Ames 19330	United States, University of Wisconsin	Broad origin-public	8348.8.99000.TGCTGG	SAMN08649580	PRJNA437324		2.39516	165.472	0.380634	31.9541	0.00130078		20355808	16827709	1288768	18116477	2239331	16563678	1704392	18268070	2087738	0.897438	0.906701	0.093299
W182BN	W182BN	.	WiDiv-503	(WD X W22) outcross	PI 587155	United States, University of Wisconsin	Broad origin-public	COWC.2271.5.1846.ATCTAT	SAMN01921612	PRJNA189400		2.30432	177.904	0.371236	35.2188	0.00130853		25330332	20019906	1795776	21815682	3514650	19714639	2309431	22024070	3306262	0.869474	0.895141	0.104859
W182E	W182E	.	WiDiv-942	WD X W22	NSL 30074	United States, University of Wisconsin	Broad origin-public	8404.7.100565.GCTCCA	SAMN08649656	PRJNA437324		2.39534	183.569	0.318209	49.1993	0.0010967		34790370	28152066	2542989	30695055	4095315	27739202	3230419	30969621	3820749	0.890178	0.895691	0.104309
W22	W22	.	WiDiv-503	Ill_B10 X W25	NSL 30053	United States, University of Wisconsin	Broad origin-public	COYA.2270.2.1845.AGCATC	SAMN01921613	PRJNA189400		2.40803	175.672	0.336353	48.5983	0.0011611		17290301	13095136	1165048	14260184	3030117	12897659	1498200	14395859	2894442	0.832597	0.895928	0.104072
W23	W23	.	WiDiv-503	Golden_Glow	NSL 30060	United States, University of Wisconsin	Broad origin-public	COSU.2319.7.1866.GATCAG	SAMN01921614	PRJNA189400		2.23528	193.091	0.237551	60.3626	0.000875138		17154194	13037975	1216150	14254125	2900069	12835779	1565068	14400847	2753347	0.839494	0.891321	0.108679
W24	W24	.	WiDiv-503	O.P. Minnesota Golden Daybreak	NSL 30064	United States, University of Wisconsin	Broad origin-public	COWC.2271.5.1846.CACGAT	SAMN01921615	PRJNA189400		2.3196	196.046	0.324583	58.6777	0.0010463		23801360	18838667	1717040	20555707	3245653	18529820	2213569	20743389	3057971	0.871521	0.893288	0.106712
W32	W32	.	WiDiv-503	WR3 X AR9	NSL 30071	United States, University of Wisconsin	Broad origin-public	COYN.2291.7.1852.AATAGG	SAMN01921616	PRJNA189400		2.58532	174.117	0.289369	53.8238	0.0010808		23369645	18405180	1673283	20078463	3291182	18078050	2187314	20265364	3104281	0.867166	0.892066	0.107934
W37A	W37A	.	WiDiv-503	Wisconsin_No_25_C2 X A374	NSL 30073	United States, University of Wisconsin	Broad origin-public	COUS.2278.4.1850.TCCCGA	SAMN01921617	PRJNA189400		2.09131	187.337	0.320702	48.0629	0.000903902		24822231	19123550	1671774	20795324	4026907	18814987	2178762	20993749	3828482	0.845764	0.896219	0.103781
W552	W552	.	WiDiv-503	W153R(2) X San Geronimo	PI 520770	United States, University of Wisconsin	Broad origin-public	COSU.2319.7.1866.CCCATG	SAMN01921618	PRJNA189400		2.06937	152.809	0.353143	48.9475	0.0010267		25302084	19876337	1889713	21766050	3536034	19528862	2433382	21962244	3339840	0.868001	0.889202	0.110798
W59E	W59E	.	WiDiv-503	WM13 X W.Va352 X W9 X A49	Ames 22767	United States, University of Wisconsin	Broad origin-public	COWA.2271.1.1846.ATACGG	SAMN01921619	PRJNA189400		2.33331	107.835	0.277315	44.2134	0.00120546		20851676	16420414	1540074	17960488	2891188	16173557	1959166	18132723	2718953	0.869605	0.891954	0.108046
W601S	W601S	.	WiDiv-503	Wisconsin_Quality_Synthetic_C0 (WQS)	Ames 30553	United States, University of Wisconsin	NSS-Mo17	COYA.2270.2.1845.TAATCG	SAMN01921620	PRJNA189400		2.16685	137.941	0.297518	58.7149	0.00126137		18554201	13965879	1266930	15232809	3321392	13750989	1642754	15393743	3160458	0.829663	0.893284	0.106716
W602S	W602S	.	WiDiv-942	Wisconsin_Quality_Synthetic_C1 (WQS)	Ames 30554	United States, University of Wisconsin	Mixed	8348.7.98983.ATCCTA	SAMN08649559	PRJNA437324		1.99225	164.319	0.258306	46.1062	0.000886703		18294871	14821848	1393133	16214981	2079890	14593297	1765515	16358812	1936059	0.894175	0.892076	0.107924
W603S	W603S	.	WiDiv-503	Wisconsin_Quality_Synthetic_C1 (WQS)	Ames 30555	United States, University of Wisconsin	Mixed	COYX.2292.7.1853.AGAAGA	SAMN01921621	PRJNA189400		2.35076	167.274	0.406481	42.0808	0.00119961		52439386	38590263	3793660	42383923	10055463	37975548	4841081	42816629	9622757	0.816498	0.886935	0.113065
W604S	W604S	.	WiDiv-503	Wisconsin_Quality_Synthetic_C1 (WQS)	Ames 30556	United States, University of Wisconsin	NSS-Mo17	COWC.2271.5.1846.GAGTGG	SAMN01921622	PRJNA189400		2.3418	187.181	0.328372	40.0247	0.0011685		19498570	15345474	1404087	16749561	2749009	15088686	1820638	16909324	2589246	0.867208	0.892329	0.107671
W605S	W605S	.	WiDiv-503	AR17026:N1019, a GEM breeding cross	Ames 30557	United States, University of Wisconsin	NSS-Mo17	COWC.2271.5.1846.CTATAC	SAMN01921623	PRJNA189400		2.51078	204.289	0.50649	39.7023	0.0011253		55389884	43462236	3925751	47387987	8001897	42792939	5083726	47876665	7513219	0.864358	0.893816	0.106184
W64A	W64A	.	WiDiv-942**	Wf9 X C.I.187‑2	PI 587152	United States, University of Wisconsin	Mixed	8404.7.100565.TGGCGC	SAMN08649659	PRJNA437324		2.20002	149.594	0.252166	70.9102	0.000960984		33692550	27664331	2277975	29942306	3750244	27294802	2939058	30233860	3458690	0.897346	0.902789	0.0972108
W703	W703	.	WiDiv-503	Northwestern_Dent_Inbred	NSL 30056	United States, Wisconsin	Mixed	COSW.2319.3.1866.ATGAGC	SAMN01921633	PRJNA189400		2.43061	176.636	0.309769	42.1467	0.0010831		9247995	7098041	634355	7732396	1515599	6986346	820771	7807117	1440878	0.844196	0.894869	0.105131
W7151	W7151	.	WiDiv-942**	C13 X 3670 X Me2	.	United States, Wisconsin	Sweet corn	8405.5.100654.CGGAAT	SAMN08649704	PRJNA437324		.	.	.	.	.		18216411	14777098	1164774	15941872	2274539	14590427	1488022	16078449	2137962	0.882635	0.907452	0.0925476
W802G	W802G	.	WiDiv-503	WFISILO_C2	Ames 30559	United States, University of Wisconsin	Mixed	COXW.2287.6.1854.GAAACC	SAMN01921634	PRJNA189400		1.98332	189.513	0.258407	65.9748	0.0010035		18900252	14953679	1186741	16140420	2759832	14696602	1598871	16295473	2604779	0.862183	0.901883	0.0981175
W803G	W803G	.	WiDiv-503	WFISIHI_C2	Ames 20560	United States, University of Wisconsin	Tropical	COUW.2255.1.1837.AAACAT	SAMN01921635	PRJNA189400		2.27729	212.56	0.311913	45.3879	0.00121553		21225321	16831254	1456868	18288122	2937199	16557577	1891504	18449081	2776240	0.869202	0.897474	0.102526
W809G	W809G	.	WiDiv-503	AR16026 X unkown(2)	Ames 30566	United States, University of Wisconsin	SS-B73	COYP.2292.2.1853.TTAGGC	SAMN01921636	PRJNA189400		2.49394	229.846	0.336838	47.0454	0.001097		11839192	10047277	796069	10843346	995846	9842056	1040208	10882264	956928	0.919173	0.904413	0.0955875
W810G	W810G	.	WiDiv-503	AR17056 Xunkown(2)	Ames 30567	United States, University of Wisconsin	Mixed	COWF.2271.7.1846.GGCCTG	SAMN01921637	PRJNA189400		2.47638	183.751	0.336632	42.4247	0.0011426		27959050	21910176	2035204	23945380	4013670	21587838	2606795	24194633	3764417	0.86536	0.892257	0.107743
W811G	W811G	.	WiDiv-503	CHIS775 X unkown(2)	Ames 30568	United States, University of Wisconsin	SS-B73	COWA.2271.1.1846.AGTCAA	SAMN01921638	PRJNA189400		2.50428	210.091	0.302685	40.0204	0.00107646		24709407	20837329	1797484	22634813	2074594	20426415	2306506	22732921	1976486	0.920011	0.898539	0.101461
W812G	W812G	.	WiDiv-503	CUBA117 X unkown(2)	Ames 30569	United States, University of Wisconsin	SS-B73	COWF.2271.7.1846.CACTCA	SAMN01921639	PRJNA189400		2.86954	159.88	0.361685	44.8293	0.000850283		29127073	24214884	2137689	26352573	2774500	23755841	2734583	26490424	2636649	0.909478	0.896771	0.103229
W813G	W813G	.	WiDiv-503	CUBA164 X unkown(2)	Ames 30570	United States, University of Wisconsin	SS-B14	COYF.2270.5.1845.ATACGG	SAMN01921640	PRJNA189400		2.6944	191.159	0.429633	32.7515	0.0010115		18606554	15106261	1377340	16483601	2122953	14840186	1768178	16608364	1998190	0.892608	0.893537	0.106463
W814G	W814G	.	WiDiv-503	DK212T X unkown(2)	Ames 30571	United States, University of Wisconsin	Mixed	COUZ.2255.7.1837.GCACTT	SAMN01921641	PRJNA189400		2.21375	118.312	0.263303	64.8415	0.0010482		21512900	17108394	1618151	18726545	2786355	16822019	2077438	18899457	2613443	0.878517	0.890079	0.109921
W815G	W815G	.	WiDiv-503	DK2888 X unkown(2)	Ames 30572	United States, University of Wisconsin	Mixed	COSW.2319.3.1866.TAGCTT	SAMN01921642	PRJNA189400		2.25949	.	0.259239	48.3157	0.0011202		16892174	13093601	1169048	14262649	2629525	12882111	1517889	14400000	2492174	0.852466	0.894591	0.105409
W816G	W816G	.	WiDiv-503	DXXL370 X unkown(2)	Ames 30573	United States, University of Wisconsin	Mixed	COXT.2343.2.1881.CTTGTA	SAMN01921643	PRJNA189400		2.48314	.	0.322556	46.157	0.00125449		18273904	14124843	1285130	15409973	2863931	13891130	1675818	15566948	2706956	0.851868	0.892348	0.107652
W817G	W817G	.	WiDiv-503	FS8B(T) X unkown(2)	Ames 30574	United States, University of Wisconsin	NSS-Oh43	COXW.2287.6.1854.AGTTCC	SAMN01921644	PRJNA189400		2.11988	197.744	0.290737	56.2453	0.0010888		14227613	11174883	982584	12157467	2070146	10987729	1295308	12283037	1944576	0.863324	0.894545	0.105455
W818G	W818G	.	WiDiv-503	GUAT209 X unkown(2)	Ames 20575	United States, University of Wisconsin	Mixed	COSU.2319.7.1866.ACTGAT	SAMN01921645	PRJNA189400		2.46562	193.786	0.355579	43.5543	0.000943949		23024824	18854612	1681771	20536383	2488441	18487933	2165624	20653557	2371267	0.897013	0.895145	0.104855
W819G	W819G	.	WiDiv-503	GUAT209 X unkown(2)	Ames 30576	United States, University of Wisconsin	SS-B73	COUZ.2255.7.1837.CTTGTA	SAMN01921646	PRJNA189400		2.41048	203.506	0.300184	54.4223	0.0010482		22859503	19273816	1592373	20866189	1993314	18881353	2076429	20957782	1901721	0.916808	0.900923	0.0990768
W820G	W820G	.	WiDiv-503	GUAT209 X unkown(2)	Ames 30577	United States, University of Wisconsin	SS-B73	COWA.2271.1.1846.CAACTA	SAMN01921647	PRJNA189400		2.49365	215.03	.	.	.		22897440	18997269	1718125	20715394	2182046	18638443	2190447	20828890	2068550	0.90966	0.894836	0.105164
W821G	W821G	.	WiDiv-503	SCRO1 X unkown(2)	Ames 30578	United States, University of Wisconsin	NSS-Oh43	COWF.2271.7.1846.GACGGA	SAMN01921648	PRJNA189400		2.47004	198.567	0.34183	44.5768	0.00120991		33009440	26090255	2344204	28434459	4574981	25668130	3058987	28727117	4282323	0.87027	0.893516	0.106484
W8304	W8304	.	WiDiv-942	B14A X B73(2)	PI 601502	Novartis Seeds, Inc.	SS-B73	8405.7.100688.ATACGG	SAMN08649722	PRJNA437324		2.49166	.	0.330824	39.41	0.000967193		22867376	20543958	1389622	21933580	933796	20139427	1837718	21977145	890231	0.96107	0.91638	0.0836195
W85	W85	.	WiDiv-503	Ottawa Flint BB85	.	United States, Wisconsin	Sweet corn	COWA.2271.1.1846.ACCGGC	SAMN01921649	PRJNA189400		1.9003	151.115	0.244519	76.6465	0.0010286		22697574	17684860	1724461	19409321	3288253	17415215	2176795	19592010	3105564	0.863176	0.888894	0.111106
W8555	W8555	.	WiDiv-942	B73Ht X B84	PI 601729	Novartis Seeds, Inc.	SS-B73	HHCU.6374.1.43156.AATAGG	SAMN08649760	PRJNA437324		2.47531	.	0.349386	40.6802	0.0011434		11825289	9113331	758210	9871541	1953748	8908256	997324	9905580	1919709	0.837661	0.899317	0.100683
W9	W9	.	WiDiv-503	Golden Glow	NSL 30065	United States, Wisconsin	Broad origin-public	COWF.2271.7.1846.CCGTCC	SAMN01921650	PRJNA189400		2.42565	187.023	.	.	.		17234209	13574567	1126300	14700867	2533342	13360653	1481921	14842574	2391635	0.861227	0.900157	0.0998426
WD	WD	.	WiDiv-503	Wisconsin #25	Ames 27195	United States, Wisconsin	Broad origin-public	COYS.2292.3.1853.CGAGAA	SAMN01921651	PRJNA189400		2.18424	.	0.243684	50.8858	0.000859509		23886214	18052568	1634846	19687414	4198800	17754803	2130006	19884809	4001405	0.832481	0.892883	0.107117
WD456	WD456	.	WiDiv-942	.	.	.	Mixed	10343.1.157677.CGGCTAT-TATAGCC	SAMN08649387	PRJNA437324		.	.	.	.	.		52635438	42892089	3375886	46267975	6367463	42312375	4407564	46719939	5915499	0.887614	0.90566	0.0943401
Wf9	Wf9	.	WiDiv-942	Reid Yellow Dent (Indiana station strain)	Ames 19293	United States, Indiana	NSS-Oh43	8347.6.98866.GCAAGG	SAMN08649485	PRJNA437324		2.35256	188.114	0.337197	52.0741	0.0011286		27363224	22173914	1798375	23972289	3390935	21868361	2343736	24212097	3151127	0.884841	0.9032	0.0968002
WIL500	WIL500	.	WiDiv-942	82C25	PI 601689	Wilson Hybrids, Inc.	Tropical	HHGY.6374.2.43157.CCCATG	SAMN08649761	PRJNA437324		2.52843	.	0.291868	51.0518	0.0011338		24963989	18649475	1626490	20275965	4688024	18310377	2158763	20469140	4494849	0.819947	0.894536	0.105464
WIL900	WIL900	.	WiDiv-942	selfing Wilson exotic breding population 82C43	PI 601684	Wilson Hybrids, Inc.	NSS-Mo17	HSXH.6397.6.44057.ACGATA	SAMN08649804	PRJNA437324		2.35016	.	0.349499	50.9977	0.00119326		14042271	10395930	1065135	11461065	2581206	10209114	1374348	11583462	2458809	0.824899	0.881353	0.118647
WIL901	WIL901	.	WiDiv-942	selfing Wilson exotic breding population 82C232	PI 601685	Wilson Hybrids, Inc.	NSS-Mo17	HOHC.6397.4.44055.CATGGC	SAMN08649788	PRJNA437324		2.34041	.	0.306995	48.7211	0.0011229		19986750	15117878	1474681	16592559	3394191	14848273	1920380	16768653	3218097	0.838988	0.885478	0.114522
WIL903	WIL903	.	WiDiv-942	Exotic 82C43 population	PI 601686	Wilson Hybrids, Inc.	NSS-Mo17	10332.8.157063.AGCGATA-CCTATCC	SAMN08649384	PRJNA437324		2.57987	.	0.35428	42.885	0.000911514		37041872	28766487	4405689	33172176	3869696	28344335	5104023	33448358	3593514	0.902988	0.847406	0.152594
WR3	WR3	.	WiDiv-942**	Osterland Yellow Dent	NSL 30066	United States, Wisconsin	Broad origin-public	8348.4.98932.GAGTGG	SAMN08649518	PRJNA437324		2.38493	194.957	0.244831	48.1877	0.000934191		21235723	17431500	1492487	18923987	2311736	17174151	1914417	19088568	2147155	0.898889	0.899709	0.100291
WU-TAN-TZAO	WU-TAN-TZAO	.	WiDiv-503	.	PI 391680	China	Mixed	COSU.2319.7.1866.AGATAG	SAMN01921653	PRJNA189400		2.52714	195.16	0.307332	45.2156	0.0011598		26902614	21073340	2006191	23079531	3823083	20703166	2568724	23271890	3630724	0.865042	0.889621	0.110379
WXB6	WXB6	.	WiDiv-503	B6 X Unknown (waxy gene donor)	Ames 26745	United States, Iowa	Mixed	COYO.2292.1.1853.TAATCG	SAMN01921654	PRJNA189400		2.40284	176.294	.	.	.		27395615	20246458	1943400	22189858	5205757	19900170	2508691	22408861	4986754	0.817973	0.888049	0.111951
YANG	YANG	.	WiDiv-503	.	PI 391672	China	Tropical	COWB.2271.3.1846.AAGACT	SAMN01921655	PRJNA189400		2.11033	154.987	0.367297	47.2102	0.000900631		42174200	32520090	3152507	35672597	6501603	32017765	4005569	36023334	6150866	0.854156	0.888806	0.111194
YE 4	YE 4	.	WiDiv-942**	.	Ames 2335	China	Tropical	8404.2.100502.CCAACA	SAMN08649634	PRJNA437324		2.41352	181.841	0.334939	41.7465	.		30786890	24370358	2652046	27022404	3764486	24046236	3199743	27245979	3540911	0.884986	0.882561	0.117439
YE-CHI-HUNG	YE-CHI-HUNG	.	WiDiv-503	.	PI 391682	China	Tropical	COWC.2271.5.1846.GGCACA	SAMN01921657	PRJNA189400		2.33736	192.225	0.355138	40.5084	0.000907852		22111812	17025457	1588951	18614408	3497404	16782370	2040117	18822487	3289325	0.851241	0.891613	0.108387
YELLOW 3-4	YELLOW 3-4	.	WiDiv-503	.	Ames 2331	China	Tropical	COXS.2287.3.1854.GGCTAC	SAMN01921658	PRJNA189400		2.06737	162.101	.	.	.		18056727	13948813	1357987	15306800	2749927	13720738	1731593	15452331	2604396	0.855766	0.88794	0.11206
YING-55	YING-55	.	WiDiv-503	.	PI 391665	China	Broad origin-public	COWA.2271.1.1846.CGGAAT	SAMN01921659	PRJNA189400		2.41679	175.514	0.30188	51.766	0.0011027		38439969	30322920	2755147	33078067	5361902	29841116	3553010	33394126	5045843	0.868734	0.893604	0.106396
Yong 28	Yong 28	.	WiDiv-503	.	Ames 2333	China	Mixed	COWA.2271.1.1846.GTTTCG	SAMN01921660	PRJNA189400		2.48815	181.588	0.241114	58.7994	0.0010485		33605703	26234110	2330966	28565076	5040627	25834531	3038813	28873344	4732359	0.85918	0.894754	0.105246
Yu796 NS	Yu796 NS	.	WiDiv-503	.	Ames 27196	United States, North Carolina	Mixed	COYB.2270.3.1845.ACATCT	SAMN01921661	PRJNA189400		2.15017	156.542	0.29184	69.4191	0.0011106		15582306	12050074	1190378	13240452	2341854	11859532	1500989	13360521	2221785	0.857416	0.887655	0.112345
ZS01250	ZS01250	.	WiDiv-942	.	PI 595616	Garst Seed Company	Mixed	HOHB.6397.2.44053.TAGCTT	SAMN08649787	PRJNA437324		2.14017	.	0.274267	54.2565	0.000910966		19067192	14407310	1333025	15740335	3326857	14138937	1762033	15900970	3166222	0.833944	0.889187	0.110813
ZS1791	ZS1791	.	WiDiv-942	LH132 X LH117	PI 591619	Zenco	SS-B73	10343.4.157698.CGCTCAT-GGCTCTG	SAMN08649401	PRJNA437324		.	.	.	.	.		61985597	54841933	3812048	58653981	3331616	53766117	5028221	58794338	3191259	0.948516	0.914478	0.0855222
ZS635	ZS635	.	WiDiv-942	Pioneer 3713 X Pioneer 3358	PI 574394	Advanta Technology Limited	Mixed	8410.3.100744.ACAGTG	SAMN08649732	PRJNA437324		2.34879	.	.	.	.		35696005	30385013	2356014	32741027	2954978	29892820	3037796	32930616	2765389	0.922529	0.907752	0.0922484
W10006_0001	W10006_0001	Was only used in generating RNA-seq data	.		.	.	.	8405.5.100654.AAACAT	SAMN08920097	PRJNA437324		.	.	.	.	.		19288119	15155175	1118844	16274019	3014100	14969178	1460300	16429478	2858641	0.851793	0.911117	0.0888829
W10006_0003	W10006_0003	Was only used in generating RNA-seq data	.		.	.	.	8404.3.100515.TACAGC	SAMN08920089	PRJNA437324		.	.	.	.	.		27086316	22307193	1910774	24217967	2868349	21985670	2409109	24394779	2691537	0.900631	0.901245	0.0987551
W10006_0004	W10006_0004	Was only used in generating RNA-seq data	.		.	.	.	8410.4.100757.ACTGAT	SAMN08920099	PRJNA437324		.	.	.	.	.		34367495	27826198	2478162	30304360	4063135	27435354	3136391	30571745	3795750	0.889554	0.897409	0.102591
W10006_0006	W10006_0006	Was only used in generating RNA-seq data	.		.	.	.	8404.6.100554.GAATAA	SAMN08920093	PRJNA437324		.	.	.	.	.		26552961	21423965	1723627	23147592	3405369	21143292	2245348	23388640	3164321	0.88083	0.903998	0.0960016
W10006_0009	W10006_0009	Was only used in generating RNA-seq data	.		.	.	.	8404.4.100528.AACAAA	SAMN08920090	PRJNA437324		.	.	.	.	.		30742098	25082043	1957651	27039694	3702404	24729192	2536235	27265427	3476671	0.886908	0.90698	0.0930202
W10006_0010	W10006_0010	Was only used in generating RNA-seq data	.		.	.	.	8404.4.100528.ACCCAG	SAMN08920092	PRJNA437324		.	.	.	.	.		31051651	25151894	2132498	27284392	3767259	24791429	2728581	27520010	3531641	0.886266	0.900851	0.099149
W10006_0011	W10006_0011	Was only used in generating RNA-seq data	.		.	.	.	8410.4.100757.GTAGAG	SAMN08920100	PRJNA437324		.	.	.	.	.		30383125	24165161	2706782	26871943	3511182	23828222	3265769	27093991	3289134	0.891745	0.879465	0.120535
W10006_0012	W10006_0012	Was only used in generating RNA-seq data	.		.	.	.	8410.3.100744.AGTCAA	SAMN08920098	PRJNA437324		.	.	.	.	.		36951521	29907238	2687226	32594464	4357057	29524104	3383369	32907473	4044048	0.890558	0.897185	0.102815
W10006_0014	W10006_0014	Was only used in generating RNA-seq data	.		.	.	.	8404.4.100528.ACATCT	SAMN08920091	PRJNA437324		.	.	.	.	.		24648004	19904094	1598920	21503014	3144990	19627159	2077017	21704176	2943828	0.880565	0.904303	0.0956967
W606S	W606S	Was only used in generating RNA-seq data	.		.	.	.	8404.6.100554.GATATA	SAMN08920094	PRJNA437324		.	.	.	.	.		28615843	23289920	1823871	25113791	3502052	22968699	2388114	25356813	3259030	0.886111	0.90582	0.0941804
W607S	W607S	Was only used in generating RNA-seq data	.		.	.	.	COWA.2271.1.1846.AACTTG	SAMN01921625	PRJNA189400		.	.	.	.	.		21870526	17279062	1564661	18843723	3026803	17019783	2013237	19033020	2837506	0.870259	0.894224	0.105776
W608S	W608S	Was only used in generating RNA-seq data	.		.	.	.	COYW.2292.6.1853.ACTCTC	SAMN01921626	PRJNA189400		.	.	.	.	.		31217456	24182375	2052335	26234710	4982746	23805273	2713280	26518553	4698903	0.849478	0.897684	0.102316
W609S	W609S	Was only used in generating RNA-seq data	.		.	.	.	8404.7.100565.TGCCAT	SAMN08920095	PRJNA437324		.	.	.	.	.		35098643	28669511	2297252	30966763	4131880	28266407	3041874	31308281	3790362	0.892008	0.902841	0.0971588
W610S	W610S	Was only used in generating RNA-seq data	.		.	.	.	COUZ.2255.7.1837.TGCTGG	SAMN01921628	PRJNA189400		.	.	.	.	.		23989216	20009620	1788478	21798098	2191118	19627315	2288502	21915817	2073399	0.91357	0.895578	0.104422
W611S	W611S	Was only used in generating RNA-seq data	.		.	.	.	COWB.2271.3.1846.TTCGAA	SAMN01921629	PRJNA189400		.	.	.	.	.		34600349	27102893	2590041	29692934	4907415	26681292	3312289	29993581	4606768	0.866858	0.889567	0.110433
W612S	W612S	Was only used in generating RNA-seq data	.		.	.	.	8405.3.100620.TTAGGC	SAMN08920096	PRJNA437324		.	.	.	.	.		20698555	16913473	1440524	18353997	2344558	16680894	1833097	18513991	2184564	0.894458	0.900989	0.0990114
