# Supplementary material for: Genome-wide association analysis of stalk biomass and anatomical traits in maize
Source: BMC Plant Biol. 2019 Jan 31;19:45. doi: 10.1186/s12870-019-1653-x (PMC6357476; doi:10.1186/s12870-019-1653-x)
Supplement: Supplementary file 5 — Expression profile of detected candidate genes based on the maize gene atlas dataset [42, 43] (XLSX 3497 kb) [file 12870_2019_1653_MOESM5_ESM.xlsx]

## Sheet: Sheet1
Gene ID V4	Gene ID V2
Zm00001d047121	Expression data is not available
Zm00001d031531	Expression data is not available
Zm00001d042315
Maize_AGPv2_gene	Primary_Root_3DAS	Root_MZ_and_EZ_3DAS	Root_DZ_3DAS	Root_CP_3DAS	Root_Stele_3DAS	Primary_Root_GH_6DAS	Root_System_7DAS	Primary_Root_7DAS	Seminal_Roots_7DAS	Primary_Root_Z1_7DAS	Primary_Root_Z2_7DAS	Primary_Root_Z3_7DAS	Primary_Root_Z4_7DAS	Crown_Roots_Nodes1-3_V7	Crown_Roots_Node4_V7	Crown_Roots_Node5_V7	Crown_Roots_Node5_V13	Brace_Roots_Node6_V13	Coleoptile_GH_6DAS	Pooled_Leaves_V1	Topmost_Leaf_V3	Shoot_Tip_V5	Tip_Stage2_ Leaf_V5	Base_Stage2_Leaf_V5	Tip_Stage2_Leaf_V7	Base_Stage2_Leaf_V7	Eighth_Leaf_V9	Eleventh_Leaf_V9	Thirteenth_Leaf_V9	Immature_Leaves_V9	Thirteenth_Leaf_VT	Thirteenth_Leaf_R2	Leaf_0DAP	Leaf_6DAP	Leaf_12DAP	Leaf_18DAP	Leaf_24DAP	Leaf_30DAP	Stem_and_SAM_V1	Stem_and_SAM_V3	First_Internode_V5	Fourth_Internode_V9	Internode_0DAP	Internode_6DAP	Internode_12DAP	Internode_18DAP	Internode_24DAP	Internode_30DAP	Immature_Tassel_V13
	9.93	10.65	10.34	5.32	18.36	19.46	20.06	12.31	21.99	14.94	11.77	8.06	9.74	101.31	96.04	104.77	108.7	90.77	20.93	9.4	2.15	10.61	23.36	10.79	48.89	27	53.51	79.74	109.09	78.8	164.97	200.36	107.41	110.98	108.3	124.56	115.37	104.34	6.72	7.46	13.69	79.97	153.13	194.17	169.36	177.67	188.55	196.06	77.17
Zm00001d047780
Maize_AGPv2_gene	Primary_Root_3DAS	Root_MZ_and_EZ_3DAS	Root_DZ_3DAS	Root_CP_3DAS	Root_Stele_3DAS	Primary_Root_GH_6DAS	Root_System_7DAS	Primary_Root_7DAS	Seminal_Roots_7DAS	Primary_Root_Z1_7DAS	Primary_Root_Z2_7DAS	Primary_Root_Z3_7DAS	Primary_Root_Z4_7DAS	Crown_Roots_Nodes1-3_V7	Crown_Roots_Node4_V7	Crown_Roots_Node5_V7	Crown_Roots_Node5_V13	Brace_Roots_Node6_V13	Coleoptile_GH_6DAS	Pooled_Leaves_V1	Topmost_Leaf_V3	Shoot_Tip_V5	Tip_Stage2_ Leaf_V5	Base_Stage2_Leaf_V5	Tip_Stage2_Leaf_V7	Base_Stage2_Leaf_V7	Eighth_Leaf_V9	Eleventh_Leaf_V9	Thirteenth_Leaf_V9	Immature_Leaves_V9	Thirteenth_Leaf_VT	Thirteenth_Leaf_R2	Leaf_0DAP	Leaf_6DAP	Leaf_12DAP	Leaf_18DAP	Leaf_24DAP	Leaf_30DAP	Stem_and_SAM_V1	Stem_and_SAM_V3	First_Internode_V5	Fourth_Internode_V9	Internode_0DAP	Internode_6DAP	Internode_12DAP	Internode_18DAP	Internode_24DAP	Internode_30DAP	Immature_Tassel_V13
	5.76	2.58	7.62	3.97	11.02	4.63	16.8	16.74	9.55	1.52	17.59	15.42	23.71	13.62	15.04	7.64	11.49	4.92	0.36	1.11	0.31	5.62	2.2	0.18	1.23	1.13	5.47	5.25	2.37	0.92	5.4	4.9	2.73	4.19	2.73	3.61	3.45	6.82	5.45	5.36	10.22	9.1	8.44	8.02	6.98	6.56	10.22	10.64	7.87
Zm00001d011285
Maize_AGPv2_gene	Primary_Root_3DAS	Root_MZ_and_EZ_3DAS	Root_DZ_3DAS	Root_CP_3DAS	Root_Stele_3DAS	Primary_Root_GH_6DAS	Root_System_7DAS	Primary_Root_7DAS	Seminal_Roots_7DAS	Primary_Root_Z1_7DAS	Primary_Root_Z2_7DAS	Primary_Root_Z3_7DAS	Primary_Root_Z4_7DAS	Crown_Roots_Nodes1-3_V7	Crown_Roots_Node4_V7	Crown_Roots_Node5_V7	Crown_Roots_Node5_V13	Brace_Roots_Node6_V13	Coleoptile_GH_6DAS	Pooled_Leaves_V1	Topmost_Leaf_V3	Shoot_Tip_V5	Tip_Stage2_ Leaf_V5	Base_Stage2_Leaf_V5	Tip_Stage2_Leaf_V7	Base_Stage2_Leaf_V7	Eighth_Leaf_V9	Eleventh_Leaf_V9	Thirteenth_Leaf_V9	Immature_Leaves_V9	Thirteenth_Leaf_VT	Thirteenth_Leaf_R2	Leaf_0DAP	Leaf_6DAP	Leaf_12DAP	Leaf_18DAP	Leaf_24DAP	Leaf_30DAP	Stem_and_SAM_V1	Stem_and_SAM_V3	First_Internode_V5	Fourth_Internode_V9	Internode_0DAP	Internode_6DAP	Internode_12DAP	Internode_18DAP	Internode_24DAP	Internode_30DAP	Immature_Tassel_V13
	0	0	0	0	3.38	0	0	0.75	0	0.58	2.61	4.38	5.38	0	0	6.54	16.63	277.99	33.62	50299.6	36577.1	53.1	11353.4	1936.62	25048.2	139.67	28794.1	19177.7	6854.75	551.6	6961.37	11301.5	5015.08	8777.38	1658.57	2688.58	2601.8	1503.72	74.05	10.18	27.36	214.26	1121.2	1094.81	55.98	78.97	82.13	71	2.4
Zm00001d011272
Maize_AGPv2_gene	Primary_Root_3DAS	Root_MZ_and_EZ_3DAS	Root_DZ_3DAS	Root_CP_3DAS	Root_Stele_3DAS	Primary_Root_GH_6DAS	Root_System_7DAS	Primary_Root_7DAS	Seminal_Roots_7DAS	Primary_Root_Z1_7DAS	Primary_Root_Z2_7DAS	Primary_Root_Z3_7DAS	Primary_Root_Z4_7DAS	Crown_Roots_Nodes1-3_V7	Crown_Roots_Node4_V7	Crown_Roots_Node5_V7	Crown_Roots_Node5_V13	Brace_Roots_Node6_V13	Coleoptile_GH_6DAS	Pooled_Leaves_V1	Topmost_Leaf_V3	Shoot_Tip_V5	Tip_Stage2_ Leaf_V5	Base_Stage2_Leaf_V5	Tip_Stage2_Leaf_V7	Base_Stage2_Leaf_V7	Eighth_Leaf_V9	Eleventh_Leaf_V9	Thirteenth_Leaf_V9	Immature_Leaves_V9	Thirteenth_Leaf_VT	Thirteenth_Leaf_R2	Leaf_0DAP	Leaf_6DAP	Leaf_12DAP	Leaf_18DAP	Leaf_24DAP	Leaf_30DAP	Stem_and_SAM_V1	Stem_and_SAM_V3	First_Internode_V5	Fourth_Internode_V9	Internode_0DAP	Internode_6DAP	Internode_12DAP	Internode_18DAP	Internode_24DAP	Internode_30DAP	Immature_Tassel_V13
	43.7	34.29	47.94	58.24	51.55	45.5	47.32	51.02	31.26	39.83	45.05	43.91	56.12	44.44	43.34	48.38	51.07	40.79	51.2	68.58	51.91	38.79	58.12	40.78	95.05	49.98	60.93	43.34	45.34	50.05	63.41	48.48	86.52	71.22	38.93	53.24	36.23	45.83	44.96	47.1	38.03	48.47	69.15	76.62	35.37	42.46	45.63	50.1	70.93
Zm00001d017213
Maize_AGPv2_gene	Primary_Root_3DAS	Root_MZ_and_EZ_3DAS	Root_DZ_3DAS	Root_CP_3DAS	Root_Stele_3DAS	Primary_Root_GH_6DAS	Root_System_7DAS	Primary_Root_7DAS	Seminal_Roots_7DAS	Primary_Root_Z1_7DAS	Primary_Root_Z2_7DAS	Primary_Root_Z3_7DAS	Primary_Root_Z4_7DAS	Crown_Roots_Nodes1-3_V7	Crown_Roots_Node4_V7	Crown_Roots_Node5_V7	Crown_Roots_Node5_V13	Brace_Roots_Node6_V13	Coleoptile_GH_6DAS	Pooled_Leaves_V1	Topmost_Leaf_V3	Shoot_Tip_V5	Tip_Stage2_ Leaf_V5	Base_Stage2_Leaf_V5	Tip_Stage2_Leaf_V7	Base_Stage2_Leaf_V7	Eighth_Leaf_V9	Eleventh_Leaf_V9	Thirteenth_Leaf_V9	Immature_Leaves_V9	Thirteenth_Leaf_VT	Thirteenth_Leaf_R2	Leaf_0DAP	Leaf_6DAP	Leaf_12DAP	Leaf_18DAP	Leaf_24DAP	Leaf_30DAP	Stem_and_SAM_V1	Stem_and_SAM_V3	First_Internode_V5	Fourth_Internode_V9	Internode_0DAP	Internode_6DAP	Internode_12DAP	Internode_18DAP	Internode_24DAP	Internode_30DAP	Immature_Tassel_V13
	19.24	16.89	19.02	37.85	11.36	18.53	9.32	9.51	7.12	12.79	11.93	6.8	5.67	9.92	12.26	26.32	29.84	17.39	47.97	8.3	23.88	104.22	1.45	58.71	4.58	55.32	3.01	42.97	79	130.73	0	0	1.14	2.78	2.46	2.15	0.53	2.49	76.11	74.85	24.88	101.69	14.28	5.09	15.23	7.34	5.22	4.99	114.15
Zm00001d045180
Maize_AGPv2_gene	Primary_Root_3DAS	Root_MZ_and_EZ_3DAS	Root_DZ_3DAS	Root_CP_3DAS	Root_Stele_3DAS	Primary_Root_GH_6DAS	Root_System_7DAS	Primary_Root_7DAS	Seminal_Roots_7DAS	Primary_Root_Z1_7DAS	Primary_Root_Z2_7DAS	Primary_Root_Z3_7DAS	Primary_Root_Z4_7DAS	Crown_Roots_Nodes1-3_V7	Crown_Roots_Node4_V7	Crown_Roots_Node5_V7	Crown_Roots_Node5_V13	Brace_Roots_Node6_V13	Coleoptile_GH_6DAS	Pooled_Leaves_V1	Topmost_Leaf_V3	Shoot_Tip_V5	Tip_Stage2_ Leaf_V5	Base_Stage2_Leaf_V5	Tip_Stage2_Leaf_V7	Base_Stage2_Leaf_V7	Eighth_Leaf_V9	Eleventh_Leaf_V9	Thirteenth_Leaf_V9	Immature_Leaves_V9	Thirteenth_Leaf_VT	Thirteenth_Leaf_R2	Leaf_0DAP	Leaf_6DAP	Leaf_12DAP	Leaf_18DAP	Leaf_24DAP	Leaf_30DAP	Stem_and_SAM_V1	Stem_and_SAM_V3	First_Internode_V5	Fourth_Internode_V9	Internode_0DAP	Internode_6DAP	Internode_12DAP	Internode_18DAP	Internode_24DAP	Internode_30DAP	Immature_Tassel_V13
	48.75	63.43	57.87	59.22	49.16	37.12	59.4	70.33	44.34	57.01	45.61	42.82	60.4	59.47	60.37	64.9	52.34	33.66	40.05	49.75	48.54	43.63	70.86	38.17	53.15	57.18	40.26	41.64	53.03	54.19	38.93	39.99	64.36	62.08	58.4	59.39	61.41	57.59	41.2	49.23	43.71	40.86	51.86	64.2	48.3	45.82	57.42	58.43	45.95
Zm00001d021188
Maize_AGPv2_gene	Primary_Root_3DAS	Root_MZ_and_EZ_3DAS	Root_DZ_3DAS	Root_CP_3DAS	Root_Stele_3DAS	Primary_Root_GH_6DAS	Root_System_7DAS	Primary_Root_7DAS	Seminal_Roots_7DAS	Primary_Root_Z1_7DAS	Primary_Root_Z2_7DAS	Primary_Root_Z3_7DAS	Primary_Root_Z4_7DAS	Crown_Roots_Nodes1-3_V7	Crown_Roots_Node4_V7	Crown_Roots_Node5_V7	Crown_Roots_Node5_V13	Brace_Roots_Node6_V13	Coleoptile_GH_6DAS	Pooled_Leaves_V1	Topmost_Leaf_V3	Shoot_Tip_V5	Tip_Stage2_ Leaf_V5	Base_Stage2_Leaf_V5	Tip_Stage2_Leaf_V7	Base_Stage2_Leaf_V7	Eighth_Leaf_V9	Eleventh_Leaf_V9	Thirteenth_Leaf_V9	Immature_Leaves_V9	Thirteenth_Leaf_VT	Thirteenth_Leaf_R2	Leaf_0DAP	Leaf_6DAP	Leaf_12DAP	Leaf_18DAP	Leaf_24DAP	Leaf_30DAP	Stem_and_SAM_V1	Stem_and_SAM_V3	First_Internode_V5	Fourth_Internode_V9	Internode_0DAP	Internode_6DAP	Internode_12DAP	Internode_18DAP	Internode_24DAP	Internode_30DAP	Immature_Tassel_V13
	73.01	105.51	56.87	72.95	88.34	83.32	69.47	73.72	46.56	97.24	71.39	72.5	76.43	77.21	76.78	63.36	77.3	89.32	118.57	92.1	73.95	112.26	89.41	93.04	97.45	123.38	87.17	61.65	68.51	90.65	109.19	110.03	105.72	103.06	113.33	110.64	83.59	113.69	113.9	107.69	102.51	91.58	95.47	103.5	91.73	102.25	112.41	110.77	134.28
Zm00001d006308
Maize_AGPv2_gene	Primary_Root_3DAS	Root_MZ_and_EZ_3DAS	Root_DZ_3DAS	Root_CP_3DAS	Root_Stele_3DAS	Primary_Root_GH_6DAS	Root_System_7DAS	Primary_Root_7DAS	Seminal_Roots_7DAS	Primary_Root_Z1_7DAS	Primary_Root_Z2_7DAS	Primary_Root_Z3_7DAS	Primary_Root_Z4_7DAS	Crown_Roots_Nodes1-3_V7	Crown_Roots_Node4_V7	Crown_Roots_Node5_V7	Crown_Roots_Node5_V13	Brace_Roots_Node6_V13	Coleoptile_GH_6DAS	Pooled_Leaves_V1	Topmost_Leaf_V3	Shoot_Tip_V5	Tip_Stage2_ Leaf_V5	Base_Stage2_Leaf_V5	Tip_Stage2_Leaf_V7	Base_Stage2_Leaf_V7	Eighth_Leaf_V9	Eleventh_Leaf_V9	Thirteenth_Leaf_V9	Immature_Leaves_V9	Thirteenth_Leaf_VT	Thirteenth_Leaf_R2	Leaf_0DAP	Leaf_6DAP	Leaf_12DAP	Leaf_18DAP	Leaf_24DAP	Leaf_30DAP	Stem_and_SAM_V1	Stem_and_SAM_V3	First_Internode_V5	Fourth_Internode_V9	Internode_0DAP	Internode_6DAP	Internode_12DAP	Internode_18DAP	Internode_24DAP	Internode_30DAP	Immature_Tassel_V13
	41.02	36.16	68.26	89.34	85.43	95.79	57.91	56.34	33.17	32.22	85.88	91.78	177.17	38.67	37.54	22.28	22.22	32.46	49.13	147.27	114.54	22.28	194	12.64	377.34	17.5	173.06	56.22	22.01	12.61	441.1	274.31	252.75	193.2	492.3	377.02	284.04	223.74	30.27	26.49	15.38	13.26	70.53	44.11	117.21	86.62	122.66	88.13	42.81
Zm00001d022460
Maize_AGPv2_gene	Primary_Root_3DAS	Root_MZ_and_EZ_3DAS	Root_DZ_3DAS	Root_CP_3DAS	Root_Stele_3DAS	Primary_Root_GH_6DAS	Root_System_7DAS	Primary_Root_7DAS	Seminal_Roots_7DAS	Primary_Root_Z1_7DAS	Primary_Root_Z2_7DAS	Primary_Root_Z3_7DAS	Primary_Root_Z4_7DAS	Crown_Roots_Nodes1-3_V7	Crown_Roots_Node4_V7	Crown_Roots_Node5_V7	Crown_Roots_Node5_V13	Brace_Roots_Node6_V13	Coleoptile_GH_6DAS	Pooled_Leaves_V1	Topmost_Leaf_V3	Shoot_Tip_V5	Tip_Stage2_ Leaf_V5	Base_Stage2_Leaf_V5	Tip_Stage2_Leaf_V7	Base_Stage2_Leaf_V7	Eighth_Leaf_V9	Eleventh_Leaf_V9	Thirteenth_Leaf_V9	Immature_Leaves_V9	Thirteenth_Leaf_VT	Thirteenth_Leaf_R2	Leaf_0DAP	Leaf_6DAP	Leaf_12DAP	Leaf_18DAP	Leaf_24DAP	Leaf_30DAP	Stem_and_SAM_V1	Stem_and_SAM_V3	First_Internode_V5	Fourth_Internode_V9	Internode_0DAP	Internode_6DAP	Internode_12DAP	Internode_18DAP	Internode_24DAP	Internode_30DAP	Immature_Tassel_V13
	45.23	128.22	4.36	10.18	4.64	62.17	26.08	20.01	19.34	117.61	11.76	18.46	2.66	11.44	13.94	24.9	12.5	58.23	211.15	28.83	41.72	164.35	42.62	76.01	16.18	44.85	2.75	57.57	164.34	174.78	0	0	0	0	0	0	0	0	99.1	119.23	90.36	67.69	8.45	2.17	7.7	1.36	0	0	46.72
Zm00001d031485
Maize_AGPv2_gene	Primary_Root_3DAS	Root_MZ_and_EZ_3DAS	Root_DZ_3DAS	Root_CP_3DAS	Root_Stele_3DAS	Primary_Root_GH_6DAS	Root_System_7DAS	Primary_Root_7DAS	Seminal_Roots_7DAS	Primary_Root_Z1_7DAS	Primary_Root_Z2_7DAS	Primary_Root_Z3_7DAS	Primary_Root_Z4_7DAS	Crown_Roots_Nodes1-3_V7	Crown_Roots_Node4_V7	Crown_Roots_Node5_V7	Crown_Roots_Node5_V13	Brace_Roots_Node6_V13	Coleoptile_GH_6DAS	Pooled_Leaves_V1	Topmost_Leaf_V3	Shoot_Tip_V5	Tip_Stage2_ Leaf_V5	Base_Stage2_Leaf_V5	Tip_Stage2_Leaf_V7	Base_Stage2_Leaf_V7	Eighth_Leaf_V9	Eleventh_Leaf_V9	Thirteenth_Leaf_V9	Immature_Leaves_V9	Thirteenth_Leaf_VT	Thirteenth_Leaf_R2	Leaf_0DAP	Leaf_6DAP	Leaf_12DAP	Leaf_18DAP	Leaf_24DAP	Leaf_30DAP	Stem_and_SAM_V1	Stem_and_SAM_V3	First_Internode_V5	Fourth_Internode_V9	Internode_0DAP	Internode_6DAP	Internode_12DAP	Internode_18DAP	Internode_24DAP	Internode_30DAP	Immature_Tassel_V13
	76.36	120.68	92.06	21.66	68.83	126.8	103.85	77.32	84.7	121.72	162.51	61.22	11.92	34.2	46.01	85.71	52.72	35.14	212.01	5.48	10.88	275.58	5.58	56.48	5.33	206.82	3.97	0	0	29.23	12.81	6.46	7.83	3.22	6.41	11.57	12.17	5.35	253.02	313.26	74.6	299.82	17.99	4.78	8.71	9.78	11.9	8.27	353.97
Zm00001d016181
Maize_AGPv2_gene	Primary_Root_3DAS	Root_MZ_and_EZ_3DAS	Root_DZ_3DAS	Root_CP_3DAS	Root_Stele_3DAS	Primary_Root_GH_6DAS	Root_System_7DAS	Primary_Root_7DAS	Seminal_Roots_7DAS	Primary_Root_Z1_7DAS	Primary_Root_Z2_7DAS	Primary_Root_Z3_7DAS	Primary_Root_Z4_7DAS	Crown_Roots_Nodes1-3_V7	Crown_Roots_Node4_V7	Crown_Roots_Node5_V7	Crown_Roots_Node5_V13	Brace_Roots_Node6_V13	Coleoptile_GH_6DAS	Pooled_Leaves_V1	Topmost_Leaf_V3	Shoot_Tip_V5	Tip_Stage2_ Leaf_V5	Base_Stage2_Leaf_V5	Tip_Stage2_Leaf_V7	Base_Stage2_Leaf_V7	Eighth_Leaf_V9	Eleventh_Leaf_V9	Thirteenth_Leaf_V9	Immature_Leaves_V9	Thirteenth_Leaf_VT	Thirteenth_Leaf_R2	Leaf_0DAP	Leaf_6DAP	Leaf_12DAP	Leaf_18DAP	Leaf_24DAP	Leaf_30DAP	Stem_and_SAM_V1	Stem_and_SAM_V3	First_Internode_V5	Fourth_Internode_V9	Internode_0DAP	Internode_6DAP	Internode_12DAP	Internode_18DAP	Internode_24DAP	Internode_30DAP	Immature_Tassel_V13
	30.73	35.99	24.48	35.73	26.53	28.8	31.95	37.41	21.46	32.99	26.83	30.79	35.98	32.64	32.88	26.83	35.32	26.53	49.46	40.28	37.67	55.12	23.5	45.72	36.6	58.29	36.46	30.7	42.05	61.69	30.53	43.57	38.69	33.41	32.53	27.72	34.52	43.88	51.12	36.92	47.32	51.69	34.43	35.25	32.29	31.33	32.96	38.31	74.89
Zm00001d013267
Maize_AGPv2_gene	Primary_Root_3DAS	Root_MZ_and_EZ_3DAS	Root_DZ_3DAS	Root_CP_3DAS	Root_Stele_3DAS	Primary_Root_GH_6DAS	Root_System_7DAS	Primary_Root_7DAS	Seminal_Roots_7DAS	Primary_Root_Z1_7DAS	Primary_Root_Z2_7DAS	Primary_Root_Z3_7DAS	Primary_Root_Z4_7DAS	Crown_Roots_Nodes1-3_V7	Crown_Roots_Node4_V7	Crown_Roots_Node5_V7	Crown_Roots_Node5_V13	Brace_Roots_Node6_V13	Coleoptile_GH_6DAS	Pooled_Leaves_V1	Topmost_Leaf_V3	Shoot_Tip_V5	Tip_Stage2_ Leaf_V5	Base_Stage2_Leaf_V5	Tip_Stage2_Leaf_V7	Base_Stage2_Leaf_V7	Eighth_Leaf_V9	Eleventh_Leaf_V9	Thirteenth_Leaf_V9	Immature_Leaves_V9	Thirteenth_Leaf_VT	Thirteenth_Leaf_R2	Leaf_0DAP	Leaf_6DAP	Leaf_12DAP	Leaf_18DAP	Leaf_24DAP	Leaf_30DAP	Stem_and_SAM_V1	Stem_and_SAM_V3	First_Internode_V5	Fourth_Internode_V9	Internode_0DAP	Internode_6DAP	Internode_12DAP	Internode_18DAP	Internode_24DAP	Internode_30DAP	Immature_Tassel_V13
	70.45	43.85	83.81	91.37	108.15	81.25	69.56	79.68	45.97	55.28	92.74	72.16	95.4	87.37	89.72	88.01	111.35	86	91.88	66.66	59.37	106.41	53.55	69.66	61.81	98.8	48.34	66.09	76.91	85.57	57.6	69.34	53.36	42.61	71.82	83.12	60.21	65.61	74.72	85.17	114.41	88.13	92.24	115.94	103.92	111.45	130.1	117.89	112.32
Zm00001d029177
Maize_AGPv2_gene	Primary_Root_3DAS	Root_MZ_and_EZ_3DAS	Root_DZ_3DAS	Root_CP_3DAS	Root_Stele_3DAS	Primary_Root_GH_6DAS	Root_System_7DAS	Primary_Root_7DAS	Seminal_Roots_7DAS	Primary_Root_Z1_7DAS	Primary_Root_Z2_7DAS	Primary_Root_Z3_7DAS	Primary_Root_Z4_7DAS	Crown_Roots_Nodes1-3_V7	Crown_Roots_Node4_V7	Crown_Roots_Node5_V7	Crown_Roots_Node5_V13	Brace_Roots_Node6_V13	Coleoptile_GH_6DAS	Pooled_Leaves_V1	Topmost_Leaf_V3	Shoot_Tip_V5	Tip_Stage2_ Leaf_V5	Base_Stage2_Leaf_V5	Tip_Stage2_Leaf_V7	Base_Stage2_Leaf_V7	Eighth_Leaf_V9	Eleventh_Leaf_V9	Thirteenth_Leaf_V9	Immature_Leaves_V9	Thirteenth_Leaf_VT	Thirteenth_Leaf_R2	Leaf_0DAP	Leaf_6DAP	Leaf_12DAP	Leaf_18DAP	Leaf_24DAP	Leaf_30DAP	Stem_and_SAM_V1	Stem_and_SAM_V3	First_Internode_V5	Fourth_Internode_V9	Internode_0DAP	Internode_6DAP	Internode_12DAP	Internode_18DAP	Internode_24DAP	Internode_30DAP	Immature_Tassel_V13
	183.82	353.74	131.18	112.34	150.12	195.74	164.55	185.36	103.98	360.92	178.51	178.5	181	249.1	223.86	192.21	268.47	347.45	329.04	80.4	115.58	310.66	109.5	201.87	136.75	354.31	108.03	98.7	155.56	201.63	142.33	199.68	139.2	167.05	148.39	151.33	114.38	128.93	368.79	320.39	328.58	388.83	218.89	324.27	246.64	296.7	251.6	293.92	392.74
Zm00001d044802
Maize_AGPv2_gene	Primary_Root_3DAS	Root_MZ_and_EZ_3DAS	Root_DZ_3DAS	Root_CP_3DAS	Root_Stele_3DAS	Primary_Root_GH_6DAS	Root_System_7DAS	Primary_Root_7DAS	Seminal_Roots_7DAS	Primary_Root_Z1_7DAS	Primary_Root_Z2_7DAS	Primary_Root_Z3_7DAS	Primary_Root_Z4_7DAS	Crown_Roots_Nodes1-3_V7	Crown_Roots_Node4_V7	Crown_Roots_Node5_V7	Crown_Roots_Node5_V13	Brace_Roots_Node6_V13	Coleoptile_GH_6DAS	Pooled_Leaves_V1	Topmost_Leaf_V3	Shoot_Tip_V5	Tip_Stage2_ Leaf_V5	Base_Stage2_Leaf_V5	Tip_Stage2_Leaf_V7	Base_Stage2_Leaf_V7	Eighth_Leaf_V9	Eleventh_Leaf_V9	Thirteenth_Leaf_V9	Immature_Leaves_V9	Thirteenth_Leaf_VT	Thirteenth_Leaf_R2	Leaf_0DAP	Leaf_6DAP	Leaf_12DAP	Leaf_18DAP	Leaf_24DAP	Leaf_30DAP	Stem_and_SAM_V1	Stem_and_SAM_V3	First_Internode_V5	Fourth_Internode_V9	Internode_0DAP	Internode_6DAP	Internode_12DAP	Internode_18DAP	Internode_24DAP	Internode_30DAP	Immature_Tassel_V13
	30.09	7.11	37.47	4.27	188.95	8.15	24.24	24.05	16.09	15.6	15.39	25.66	7.97	27.29	33.84	67.57	60.61	6.7	102.44	56.1	92.28	129.95	13.93	150.49	42.28	147.91	2.11	406.36	543.55	414.8	0	0	0	2.42	1.57	2.78	0	0	79.23	103.48	63.56	103.96	40.23	20.93	19.47	14.96	15.02	6.38	101.1
[truncated: 30 more columns]
