# Supplementary material for: Genome-wide association analysis of stalk biomass and anatomical traits in maize
Source: BMC Plant Biol. 2019 Jan 31;19:45. doi: 10.1186/s12870-019-1653-x (PMC6357476; doi:10.1186/s12870-019-1653-x)
Supplement: Supplementary file 7 — Comparison of the average of plant height and stalk diameter for two Zmm22 over-expression events and their non-transgenic siblings in T1 generation. Traits were measured from one-row plots in replicated field trials. “*” indicates significance at p < 0.05. (XLSX 9 kb) [file 12870_2019_1653_MOESM7_ESM.xlsx]

## Sheet: Sheet1
	Genotype	Number of individuals	Stalk diameter (cm)	Plant height (cm)
Event 1	Transgenic	10	2.38*	170.00*
	Non-transgenic	12	2.79	185.42
Event 2	Transgenic	12	2.74*	184.17*
	Non-transgenic	7	3.01	205
